# Supplementary material for: Inoculation with Mycorrhizal Fungi and Irrigation Management Shape the Bacterial and Fungal Communities and Networks in Vineyard Soils
Source: Microorganisms. 2021 Jun 11;9(6):1273. doi: 10.3390/microorganisms9061273 (PMC8230719; doi:10.3390/microorganisms9061273)
Supplement: Supplementary file 1 [file microorganisms-09-01273-s001.zip]

Archive with 2 entries (2 files):
- Supplementary file 1.xlsx
- Supplementary material.pdf
