# Supplementary material for: Inoculation with Mycorrhizal Fungi and Irrigation Management Shape the Bacterial and Fungal Communities and Networks in Vineyard Soils
Source: Microorganisms. 2021 Jun 11;9(6):1273. doi: 10.3390/microorganisms9061273 (PMC8230719; doi:10.3390/microorganisms9061273)
Supplement: Supplementary file 1 [file microorganisms-09-01273-s001.zip › Supplementary file 1.xlsx]

## Sheet: Soil metadata
Basic Sample info							Localization																				Block Outline											Treatments and Amendments
							Localization		Coordinates																													Product #1				Product #2				Product #3
Code	Sample reference	Date collected	Parcel name	#sample	Subclient	Crop	City	Country/State	Degrees Minutes Seconds (DMS) or Decimal Degrees (DD)	latD	latM	latS	offset	lonD	lonM	lonS	Lat DMS	Lon DMS	Valid DMS	dd_clean	lat DD	lon DD	Valid DD	Valid	Final lat	Final lon	Variety	Density (plants/hectare)	Density (plants/acre)	Density DB (plants/hectare)	Year planted	Previous year crop	Irrigation usage	Irrigation type	Soil type	Organic management	Biodynamic methods	Type	Name	Application date	Dosis	Type	Name	Application date	Dosis	Type	Name	Application date	Dosis
AXB000	T0-Full irrigated - Control1	2020-03-13	OFV8	14		Grapes	Oakville	CA/USA	38°25'43.3"N 122°24'37.8"W	38	25	#VALUE!	12	122	24	#VALUE!			Error	38°25'43.3"N 122°24'37.8"W			Error	Error			Merlot		674.5	272.961	2017		Regular	Drip/trickle	Sandy clay	No	No	Control			not applied	Other Practices	Full irrigated		not applied
AXB001	T0-Full irrigated - Control2	2020-03-13	OFV8	12		Grapes	Oakville	CA/USA	38°25'43.3"N 122°24'37.8"W	38	25	#VALUE!	12	122	24	#VALUE!			Error	38°25'43.3"N 122°24'37.8"W			Error	Error			Merlot		674.5	272.961	2017		Regular	Drip/trickle	Sandy clay	No	No	Control			not applied	Other Practices	Full irrigated		not applied
AXB002	T0-Full irrigated - Control3	2020-03-13	OFV8	7		Grapes	Oakville	CA/USA	38°25'43.3"N 122°24'37.8"W	38	25	#VALUE!	12	122	24	#VALUE!			Error	38°25'43.3"N 122°24'37.8"W			Error	Error			Merlot		674.5	272.961	2017		Regular	Drip/trickle	Sandy clay	No	No	Control			not applied	Other Practices	Full irrigated		not applied
AXB003	T0-Full irrigated - Control4	2020-03-13	OFV8	1		Grapes	Oakville	CA/USA	38°25'43.3"N 122°24'37.8"W	38	25	#VALUE!	12	122	24	#VALUE!			Error	38°25'43.3"N 122°24'37.8"W			Error	Error			Merlot		674.5	272.961	2017		Regular	Drip/trickle	Sandy clay	No	No	Control			not applied	Other Practices	Full irrigated		not applied
AXB004	T0-Full irrigated - AMF1	2020-03-13	OFV8	9		Grapes	Oakville	CA/USA	38°25'43.3"N 122°24'37.8"W	38	25	#VALUE!	12	122	24	#VALUE!			Error	38°25'43.3"N 122°24'37.8"W			Error	Error			Merlot		674.5	272.961	2017		Regular	Drip/trickle	Sandy clay	No	No	Microbial Inoculant	MycoApply® Soluble MAXX		not applied	Other Practices	Full irrigated		not applied
AXB005	T0-Full irrigated - AMF2	2020-03-13	OFV8	15		Grapes	Oakville	CA/USA	38°25'43.3"N 122°24'37.8"W	38	25	#VALUE!	12	122	24	#VALUE!			Error	38°25'43.3"N 122°24'37.8"W			Error	Error			Merlot		674.5	272.961	2017		Regular	Drip/trickle	Sandy clay	No	No	Microbial Inoculant	MycoApply® Soluble MAXX		not applied	Other Practices	Full irrigated		not applied
AXB006	T0-Full irrigated - AMF3	2020-03-13	OFV8	8		Grapes	Oakville	CA/USA	38°25'43.3"N 122°24'37.8"W	38	25	#VALUE!	12	122	24	#VALUE!			Error	38°25'43.3"N 122°24'37.8"W			Error	Error			Merlot		674.5	272.961	2017		Regular	Drip/trickle	Sandy clay	No	No	Microbial Inoculant	MycoApply® Soluble MAXX		not applied	Other Practices	Full irrigated		not applied
AXB007	T0-Full irrigated - AMF4	2020-03-13	OFV8	2		Grapes	Oakville	CA/USA	38°25'43.3"N 122°24'37.8"W	38	25	#VALUE!	12	122	24	#VALUE!			Error	38°25'43.3"N 122°24'37.8"W			Error	Error			Merlot		674.5	272.961	2017		Regular	Drip/trickle	Sandy clay	No	No	Microbial Inoculant	MycoApply® Soluble MAXX		not applied	Other Practices	Full irrigated		not applied
AXB008	T0-Half irrigated - Control1	2020-03-13	OFV8	10		Grapes	Oakville	CA/USA	38°25'43.3"N 122°24'37.8"W	38	25	#VALUE!	12	122	24	#VALUE!			Error	38°25'43.3"N 122°24'37.8"W			Error	Error			Merlot		674.5	272.961	2017		Regular	Drip/trickle	Sandy clay	No	No	Control			not applied	Other Practices	Half irrigated		not applied
AXB009	T0-Half irrigated - Control2	2020-03-13	OFV8	16		Grapes	Oakville	CA/USA	38°25'43.3"N 122°24'37.8"W	38	25	#VALUE!	12	122	24	#VALUE!			Error	38°25'43.3"N 122°24'37.8"W			Error	Error			Merlot		674.5	272.961	2017		Regular	Drip/trickle	Sandy clay	No	No	Control			not applied	Other Practices	Half irrigated		not applied
AXB00A	T0-Half irrigated - Control3	2020-03-13	OFV8	3		Grapes	Oakville	CA/USA	38°25'43.3"N 122°24'37.8"W	38	25	#VALUE!	12	122	24	#VALUE!			Error	38°25'43.3"N 122°24'37.8"W			Error	Error			Merlot		674.5	272.961	2017		Regular	Drip/trickle	Sandy clay	No	No	Control			not applied	Other Practices	Half irrigated		not applied
AXB00B	T0-Half irrigated - Control4	2020-03-13	OFV8	5		Grapes	Oakville	CA/USA	38°25'43.3"N 122°24'37.8"W	38	25	#VALUE!	12	122	24	#VALUE!			Error	38°25'43.3"N 122°24'37.8"W			Error	Error			Merlot		674.5	272.961	2017		Regular	Drip/trickle	Sandy clay	No	No	Control			not applied	Other Practices	Half irrigated		not applied
AXB00C	T0-Half irrigated - AMF1	2020-03-13	OFV8	13		Grapes	Oakville	CA/USA	38°25'43.3"N 122°24'37.8"W	38	25	#VALUE!	12	122	24	#VALUE!			Error	38°25'43.3"N 122°24'37.8"W			Error	Error			Merlot		674.5	272.961	2017		Regular	Drip/trickle	Sandy clay	No	No	Microbial Inoculant	MycoApply® Soluble MAXX		not applied	Other Practices	Half irrigated		not applied
AXB00D	T0-Half irrigated - AMF2	2020-03-13	OFV8	11		Grapes	Oakville	CA/USA	38°25'43.3"N 122°24'37.8"W	38	25	#VALUE!	12	122	24	#VALUE!			Error	38°25'43.3"N 122°24'37.8"W			Error	Error			Merlot		674.5	272.961	2017		Regular	Drip/trickle	Sandy clay	No	No	Microbial Inoculant	MycoApply® Soluble MAXX		not applied	Other Practices	Half irrigated		not applied
AXB00E	T0-Half irrigated - AMF3	2020-03-13	OFV8	4		Grapes	Oakville	CA/USA	38°25'43.3"N 122°24'37.8"W	38	25	#VALUE!	12	122	24	#VALUE!			Error	38°25'43.3"N 122°24'37.8"W			Error	Error			Merlot		674.5	272.961	2017		Regular	Drip/trickle	Sandy clay	No	No	Microbial Inoculant	MycoApply® Soluble MAXX		not applied	Other Practices	Half irrigated		not applied
AXB00F	T0-Half irrigated - AMF4	2020-03-13	OFV8	6		Grapes	Oakville	CA/USA	38°25'43.3"N 122°24'37.8"W	38	25	#VALUE!	12	122	24	#VALUE!			Error	38°25'43.3"N 122°24'37.8"W			Error	Error			Merlot		674.5	272.961	2017		Regular	Drip/trickle	Sandy clay	No	No	Microbial Inoculant	MycoApply® Soluble MAXX		not applied	Other Practices	Half irrigated		not applied
AXB00G	T1-Full irrigated - Control1	2020-06-16	OFV8	12		Grapes	Oakville	CA/USA	38°25'43.3"N 122°24'37.8"W	38	25	#VALUE!	12	122	24	#VALUE!			Error	38°25'43.3"N 122°24'37.8"W			Error	Error			Merlot		674.5	272.961	2017		Regular	Drip/trickle	Sandy clay	No	No	Control			not applied	Other Practices	Full irrigated	2020-03-20	60%Etc
AXB00H	T1-Full irrigated - Control2	2020-06-16	OFV8	7		Grapes	Oakville	CA/USA	38°25'43.3"N 122°24'37.8"W	38	25	#VALUE!	12	122	24	#VALUE!			Error	38°25'43.3"N 122°24'37.8"W			Error	Error			Merlot		674.5	272.961	2017		Regular	Drip/trickle	Sandy clay	No	No	Control			not applied	Other Practices	Full irrigated	2020-03-20	60%Etc
AXB00I	T1-Full irrigated - Control3	2020-06-16	OFV8	14		Grapes	Oakville	CA/USA	38°25'43.3"N 122°24'37.8"W	38	25	#VALUE!	12	122	24	#VALUE!			Error	38°25'43.3"N 122°24'37.8"W			Error	Error			Merlot		674.5	272.961	2017		Regular	Drip/trickle	Sandy clay	No	No	Control			not applied	Other Practices	Full irrigated	2020-03-20	60%Etc
AXB00J	T1-Full irrigated - Control4	2020-06-16	OFV8	1		Grapes	Oakville	CA/USA	38°25'43.3"N 122°24'37.8"W	38	25	#VALUE!	12	122	24	#VALUE!			Error	38°25'43.3"N 122°24'37.8"W			Error	Error			Merlot		674.5	272.961	2017		Regular	Drip/trickle	Sandy clay	No	No	Control			not applied	Other Practices	Full irrigated	2020-03-20	60%Etc
AXB00K	T1-Full irrigated - AMF1	2020-06-16	OFV8	8		Grapes	Oakville	CA/USA	38°25'43.3"N 122°24'37.8"W	38	25	#VALUE!	12	122	24	#VALUE!			Error	38°25'43.3"N 122°24'37.8"W			Error	Error			Merlot		674.5	272.961	2017		Regular	Drip/trickle	Sandy clay	No	No	Microbial Inoculant	MycoApply® Soluble MAXX	2020-03-31	6.75g/acre	Other Practices	Full irrigated	2020-03-20	60%Etc
AXB00L	T1-Full irrigated - AMF2	2020-06-16	OFV8	15		Grapes	Oakville	CA/USA	38°25'43.3"N 122°24'37.8"W	38	25	#VALUE!	12	122	24	#VALUE!			Error	38°25'43.3"N 122°24'37.8"W			Error	Error			Merlot		674.5	272.961	2017		Regular	Drip/trickle	Sandy clay	No	No	Microbial Inoculant	MycoApply® Soluble MAXX	2020-03-31	6.75g/acre	Other Practices	Full irrigated	2020-03-20	60%Etc
AXB00M	T1-Full irrigated - AMF3	2020-06-16	OFV8	2		Grapes	Oakville	CA/USA	38°25'43.3"N 122°24'37.8"W	38	25	#VALUE!	12	122	24	#VALUE!			Error	38°25'43.3"N 122°24'37.8"W			Error	Error			Merlot		674.5	272.961	2017		Regular	Drip/trickle	Sandy clay	No	No	Microbial Inoculant	MycoApply® Soluble MAXX	2020-03-31	6.75g/acre	Other Practices	Full irrigated	2020-03-20	60%Etc
AXB00N	T1-Full irrigated - AMF4	2020-06-16	OFV8	9		Grapes	Oakville	CA/USA	38°25'43.3"N 122°24'37.8"W	38	25	#VALUE!	12	122	24	#VALUE!			Error	38°25'43.3"N 122°24'37.8"W			Error	Error			Merlot		674.5	272.961	2017		Regular	Drip/trickle	Sandy clay	No	No	Microbial Inoculant	MycoApply® Soluble MAXX	2020-03-31	6.75g/acre	Other Practices	Full irrigated	2020-03-20	60%Etc
AXB00O	T1-Half irrigated - Control1	2020-06-16	OFV8	16		Grapes	Oakville	CA/USA	38°25'43.3"N 122°24'37.8"W	38	25	#VALUE!	12	122	24	#VALUE!			Error	38°25'43.3"N 122°24'37.8"W			Error	Error			Merlot		674.5	272.961	2017		Regular	Drip/trickle	Sandy clay	No	No	Control			not applied	Other Practices	Half irrigated	2020-03-20	25%Etc
AXB00P	T1-Half irrigated - Control2	2020-06-16	OFV8	3		Grapes	Oakville	CA/USA	38°25'43.3"N 122°24'37.8"W	38	25	#VALUE!	12	122	24	#VALUE!			Error	38°25'43.3"N 122°24'37.8"W			Error	Error			Merlot		674.5	272.961	2017		Regular	Drip/trickle	Sandy clay	No	No	Control			not applied	Other Practices	Half irrigated	2020-03-20	25%Etc
AXB00Q	T1-Half irrigated - Control3	2020-06-16	OFV8	10		Grapes	Oakville	CA/USA	38°25'43.3"N 122°24'37.8"W	38	25	#VALUE!	12	122	24	#VALUE!			Error	38°25'43.3"N 122°24'37.8"W			Error	Error			Merlot		674.5	272.961	2017		Regular	Drip/trickle	Sandy clay	No	No	Control			not applied	Other Practices	Half irrigated	2020-03-20	25%Etc
AXB00R	T1-Half irrigated - Control4	2020-06-16	OFV8	5		Grapes	Oakville	CA/USA	38°25'43.3"N 122°24'37.8"W	38	25	#VALUE!	12	122	24	#VALUE!			Error	38°25'43.3"N 122°24'37.8"W			Error	Error			Merlot		674.5	272.961	2017		Regular	Drip/trickle	Sandy clay	No	No	Control			not applied	Other Practices	Half irrigated	2020-03-20	25%Etc
AXB00S	T1-Half irrigated - AMF1	2020-06-16	OFV8	4		Grapes	Oakville	CA/USA	38°25'43.3"N 122°24'37.8"W	38	25	#VALUE!	12	122	24	#VALUE!			Error	38°25'43.3"N 122°24'37.8"W			Error	Error			Merlot		674.5	272.961	2017		Regular	Drip/trickle	Sandy clay	No	No	Microbial Inoculant	MycoApply® Soluble MAXX	2020-03-31	6.75g/acre	Other Practices	Half irrigated	2020-03-20	25%Etc
AXB00T	T1-Half irrigated - AMF2	2020-06-16	OFV8	11		Grapes	Oakville	CA/USA	38°25'43.3"N 122°24'37.8"W	38	25	#VALUE!	12	122	24	#VALUE!			Error	38°25'43.3"N 122°24'37.8"W			Error	Error			Merlot		674.5	272.961	2017		Regular	Drip/trickle	Sandy clay	No	No	Microbial Inoculant	MycoApply® Soluble MAXX	2020-03-31	6.75g/acre	Other Practices	Half irrigated	2020-03-20	25%Etc
AXB00U	T1-Half irrigated - AMF3	2020-06-16	OFV8	6		Grapes	Oakville	CA/USA	38°25'43.3"N 122°24'37.8"W	38	25	#VALUE!	12	122	24	#VALUE!			Error	38°25'43.3"N 122°24'37.8"W			Error	Error			Merlot		674.5	272.961	2017		Regular	Drip/trickle	Sandy clay	No	No	Microbial Inoculant	MycoApply® Soluble MAXX	2020-03-31	6.75g/acre	Other Practices	Half irrigated	2020-03-20	25%Etc
AXB00V	T1-Half irrigated - AMF4	2020-06-16	OFV8	13		Grapes	Oakville	CA/USA	38°25'43.3"N 122°24'37.8"W	38	25	#VALUE!	12	122	24	#VALUE!			Error	38°25'43.3"N 122°24'37.8"W			Error	Error			Merlot		674.5	272.961	2017		Regular	Drip/trickle	Sandy clay	No	No	Microbial Inoculant	MycoApply® Soluble MAXX	2020-03-31	6.75g/acre	Other Practices	Half irrigated	2020-03-20	25%Etc
[truncated: 1 more columns]

## Sheet: otus_abundances
ws_code	otu_id	num_reads	percentage
AXB000	60440	4513	6.24974
AXB000	11676	2249	3.11448
AXB000	4437	1364	1.88891
AXB000	93584	1249	1.72965
AXB000	3219	906	1.25466
AXB000	121641	899	1.24496
AXB000	5942	743	1.02893
AXB000	10030	574	0.794893
AXB000	41886	540	0.747809
AXB000	11684	538	0.745039
AXB000	61122	530	0.73396
AXB000	30616	499	0.69103
AXB000	20985	493	0.682721
AXB000	7974	469	0.649486
AXB000	22716	427	0.591323
AXB000	18807	422	0.584398
AXB000	39254	412	0.57055
AXB000	34804	399	0.552547
AXB000	43136	376	0.520696
AXB000	208594	339	0.469458
AXB000	117920	326	0.451455
AXB000	22277	307	0.425143
AXB000	1807	269	0.372519
AXB000	9851	268	0.371135
AXB000	7733	266	0.368365
AXB000	3150	265	0.36698
AXB000	10876	258	0.357286
AXB000	62099	256	0.354517
AXB000	10880	254	0.351747
AXB000	52386	250	0.346208
AXB000	18615	234	0.32405
AXB000	107186	223	0.308817
AXB000	50957	221	0.306048
AXB000	12550	213	0.294969
AXB000	12187	210	0.290814
AXB000	120203	199	0.275581
AXB000	106748	194	0.268657
AXB000	30749	189	0.261733
AXB000	49815	184	0.254809
AXB000	117847	183	0.253424
AXB000	745242	182	0.252039
AXB000	55310	180	0.24927
AXB000	30051	178	0.2465
AXB000	56211	177	0.245115
AXB000	10668	177	0.245115
AXB000	26586	169	0.234036
AXB000	1520	165	0.228497
AXB000	61250	164	0.227112
AXB000	42263	162	0.224343
AXB000	53047	162	0.224343
AXB000	39298	161	0.222958
AXB000	33591	159	0.220188
AXB000	29880	158	0.218803
AXB000	40954	157	0.217418
AXB000	112339	153	0.211879
AXB000	1857575	153	0.211879
AXB000	51646	152	0.210494
AXB000	120249	151	0.209109
AXB000	38866	149	0.20634
AXB000	5489	146	0.202185
AXB000	16238	144	0.199416
AXB000	30581	144	0.199416
AXB000	685452	144	0.199416
AXB000	24255	144	0.199416
AXB000	50574	143	0.198031
AXB000	28239	143	0.198031
AXB000	51466	142	0.196646
AXB000	32165	140	0.193876
AXB000	5318	139	0.192491
AXB000	38408	135	0.186952
AXB000	47174	133	0.184182
AXB000	19650	131	0.181413
AXB000	44931	130	0.180028
AXB000	104344	129	0.178643
AXB000	10505	127	0.175873
AXB000	168220	125	0.173104
AXB000	37	125	0.173104
AXB000	42495	124	0.171719
AXB000	22685	122	0.168949
AXB000	27034	122	0.168949
AXB000	436	121	0.167564
AXB000	119824	120	0.16618
AXB000	56925	118	0.16341
AXB000	100766	118	0.16341
AXB000	39020	116	0.16064
AXB000	53932	114	0.157871
AXB000	15089	114	0.157871
AXB000	185269	113	0.156486
AXB000	33465	113	0.156486
AXB000	57137	112	0.155101
AXB000	99391	109	0.150947
AXB000	33274	109	0.150947
AXB000	16155	108	0.149562
AXB000	47525	108	0.149562
AXB000	46194	108	0.149562
AXB000	36922	107	0.148177
AXB000	60056	107	0.148177
AXB000	32594	105	0.145407
AXB000	1867981	102	0.141253
AXB000	16060	102	0.141253
AXB000	4198	102	0.141253
AXB000	106326	102	0.141253
AXB000	46979	101	0.139868
AXB000	5723	97	0.134329
AXB000	41840	97	0.134329
AXB000	726096	97	0.134329
AXB000	60305	96	0.132944
AXB000	167362	95	0.131559
AXB000	13729	94	0.130174
AXB000	23445	94	0.130174
AXB000	22728	94	0.130174
AXB000	50149	93	0.128789
AXB000	105963	92	0.127404
AXB000	120699	92	0.127404
AXB000	50929	91	0.12602
AXB000	10241	91	0.12602
AXB000	41124	91	0.12602
AXB000	1046144	90	0.124635
AXB000	730813	89	0.12325
AXB000	45708	89	0.12325
AXB000	580018	89	0.12325
AXB000	13184	88	0.121865
AXB000	38189	88	0.121865
AXB000	111026	87	0.12048
AXB000	22891	85	0.117711
AXB000	46864	85	0.117711
AXB000	187887	84	0.116326
AXB000	55692	83	0.114941
AXB000	36400	83	0.114941
AXB000	111380	83	0.114941
AXB000	20053	82	0.113556
AXB000	445021	82	0.113556
AXB000	110964	81	0.112171
AXB000	5522	80	0.110786
AXB000	21381	80	0.110786
AXB000	21182	80	0.110786
AXB000	29674	79	0.109402
AXB000	266550	79	0.109402
AXB000	13478	79	0.109402
AXB000	105639	78	0.108017
AXB000	31730	78	0.108017
AXB000	101238	78	0.108017
AXB000	54951	78	0.108017
AXB000	19093	78	0.108017
AXB000	52349	78	0.108017
AXB000	41999	78	0.108017
AXB000	736028	77	0.106632
AXB000	721703	77	0.106632
AXB000	58767	77	0.106632
AXB000	11030	76	0.105247
AXB000	26792	75	0.103862
AXB000	50339	74	0.102477
AXB000	437073	74	0.102477
AXB000	58371	73	0.101093
AXB000	1616358	73	0.101093
AXB000	49777	72	0.0997078
AXB000	417629	71	0.098323
AXB000	4945	70	0.0969381
AXB000	424749	70	0.0969381
AXB000	61354	70	0.0969381
AXB000	18194	69	0.0955533
AXB000	36094	69	0.0955533
AXB000	8158	69	0.0955533
AXB000	286671	69	0.0955533
AXB000	29119	69	0.0955533
AXB000	92162	68	0.0941685
AXB000	35659	68	0.0941685
AXB000	117269	68	0.0941685
AXB000	60771	68	0.0941685
AXB000	26346	68	0.0941685
AXB000	12539	68	0.0941685
AXB000	109898	68	0.0941685
AXB000	1862122	67	0.0927836
AXB000	12411	67	0.0927836
AXB000	59289	67	0.0927836
AXB000	28203	66	0.0913988
AXB000	112838	66	0.0913988
AXB000	111788	65	0.090014
AXB000	752781	65	0.090014
AXB000	189111	65	0.090014
AXB000	6307	65	0.090014
AXB000	48376	64	0.0886292
AXB000	30371	63	0.0872443
AXB000	579865	63	0.0872443
AXB000	40066	63	0.0872443
AXB000	34289	63	0.0872443
AXB000	109085	62	0.0858595
AXB000	18966	62	0.0858595
AXB000	24535	62	0.0858595
AXB000	95243	62	0.0858595
AXB000	21294	61	0.0844747
AXB000	113105	61	0.0844747
AXB000	37376	60	0.0830898
AXB000	29856	60	0.0830898
AXB000	106311	60	0.0830898
AXB000	590	60	0.0830898
AXB000	1862391	59	0.081705
AXB000	106776	59	0.081705
AXB000	91629	59	0.081705
AXB000	349107	58	0.0803202
AXB000	37708	58	0.0803202
AXB000	203986	58	0.0803202
AXB000	1884981	58	0.0803202
AXB000	47355	58	0.0803202
AXB000	1837908	58	0.0803202
AXB000	27791	58	0.0803202
AXB000	101799	58	0.0803202
AXB000	253984	57	0.0789353
AXB000	282216	57	0.0789353
AXB000	107541	57	0.0789353
AXB000	31748	57	0.0789353
AXB000	112946	57	0.0789353
AXB000	20006	56	0.0775505
AXB000	53003	56	0.0775505
AXB000	269003	56	0.0775505
AXB000	22038	55	0.0761657
AXB000	121138	55	0.0761657
AXB000	35156	54	0.0747809
AXB000	101643	54	0.0747809
AXB000	48825	54	0.0747809
AXB000	163188	53	0.073396
AXB000	599324	53	0.073396
AXB000	15149	53	0.073396
AXB000	201333	53	0.073396
AXB000	116570	53	0.073396
AXB000	32713	53	0.073396
AXB000	352601	53	0.073396
AXB000	20390	53	0.073396
AXB000	210	52	0.0720112
AXB000	163444	52	0.0720112
AXB000	96186	52	0.0720112
AXB000	31466	52	0.0720112
AXB000	15664	52	0.0720112
AXB000	51958	52	0.0720112
AXB000	41114	52	0.0720112
AXB000	21786	51	0.0706264
AXB000	215243	51	0.0706264
AXB000	188935	51	0.0706264
AXB000	12362	51	0.0706264
AXB000	682461	50	0.0692415
AXB000	61681	50	0.0692415
AXB000	2429	50	0.0692415
AXB000	34233	50	0.0692415
AXB000	153556	50	0.0692415
AXB000	94145	50	0.0692415
AXB000	34751	50	0.0692415
AXB000	174064	49	0.0678567
AXB000	113175	49	0.0678567
AXB000	100420	49	0.0678567
AXB000	27677	49	0.0678567
AXB000	120550	49	0.0678567
AXB000	18920	49	0.0678567
AXB000	54323	49	0.0678567
AXB000	20455	48	0.0664719
AXB000	110145	48	0.0664719
AXB000	46833	48	0.0664719
AXB000	61356	48	0.0664719
AXB000	39397	48	0.0664719
AXB000	55492	48	0.0664719
AXB000	207294	48	0.0664719
AXB000	39999	48	0.0664719
AXB000	5682	48	0.0664719
AXB000	95121	47	0.065087
AXB000	214065	47	0.065087
AXB000	270383	47	0.065087
AXB000	42832	47	0.065087
AXB000	256373	47	0.065087
AXB000	1160	47	0.065087
AXB000	1489	47	0.065087
AXB000	11986	47	0.065087
AXB000	1705781	47	0.065087
AXB000	35224	46	0.0637022
AXB000	181115	46	0.0637022
AXB000	158501	46	0.0637022
AXB000	616753	46	0.0637022
AXB000	52222	46	0.0637022
AXB000	181104	46	0.0637022
AXB000	8836	46	0.0637022
AXB000	38933	46	0.0637022
AXB000	205015	46	0.0637022
AXB000	108888	45	0.0623174
AXB000	695910	45	0.0623174
AXB000	10308	45	0.0623174
AXB000	25343	45	0.0623174
AXB000	103685	45	0.0623174
AXB000	103285	45	0.0623174
AXB000	62120	44	0.0609325
AXB000	730282	44	0.0609325
AXB000	3876	44	0.0609325
AXB000	34928	44	0.0609325
AXB000	176088	44	0.0609325
AXB000	147957	44	0.0609325
AXB000	212586	43	0.0595477
AXB000	36216	43	0.0595477
AXB000	426927	43	0.0595477
AXB000	113652	43	0.0595477
AXB000	21351	43	0.0595477
AXB000	1096	43	0.0595477
AXB000	29405	42	0.0581629
AXB000	44435	42	0.0581629
AXB000	169996	42	0.0581629
AXB000	1797430	42	0.0581629
AXB000	275657	42	0.0581629
AXB000	115461	41	0.0567781
AXB000	92969	41	0.0567781
AXB000	38201	41	0.0567781
AXB000	758735	41	0.0567781
AXB000	283930	41	0.0567781
AXB000	59078	40	0.0553932
AXB000	10222	40	0.0553932
AXB000	108145	40	0.0553932
AXB000	13984	40	0.0553932
AXB000	17712	40	0.0553932
AXB000	190493	40	0.0553932
AXB000	34701	40	0.0553932
AXB000	107273	39	0.0540084
AXB000	121047	39	0.0540084
AXB000	6577	39	0.0540084
AXB000	39226	39	0.0540084
AXB000	681318	39	0.0540084
AXB000	95804	39	0.0540084
AXB000	99683	39	0.0540084
AXB000	35130	39	0.0540084
AXB000	176104	39	0.0540084
AXB000	174481	38	0.0526236
AXB000	733629	38	0.0526236
AXB000	61399	38	0.0526236
AXB000	408550	38	0.0526236
AXB000	41620	38	0.0526236
AXB000	56423	38	0.0526236
AXB000	283215	38	0.0526236
AXB000	46865	38	0.0526236
AXB000	117384	38	0.0526236
AXB000	42940	38	0.0526236
AXB000	750022	38	0.0526236
AXB000	61674	37	0.0512387
AXB000	42884	37	0.0512387
AXB000	264168	37	0.0512387
AXB000	107322	37	0.0512387
AXB000	20652	37	0.0512387
AXB000	740393	37	0.0512387
AXB000	1541	37	0.0512387
AXB000	61714	37	0.0512387
AXB000	274161	37	0.0512387
AXB000	12119	37	0.0512387
AXB000	111314	36	0.0498539
AXB000	23063	36	0.0498539
AXB000	110784	36	0.0498539
AXB000	15514	36	0.0498539
AXB000	32347	36	0.0498539
AXB000	97049	36	0.0498539
AXB000	1706858	36	0.0498539
AXB000	739417	36	0.0498539
AXB000	23649	36	0.0498539
AXB000	113920	36	0.0498539
AXB000	1866314	36	0.0498539
AXB000	22542	36	0.0498539
AXB000	95591	36	0.0498539
AXB000	110638	35	0.0484691
AXB000	38756	35	0.0484691
AXB000	31688	35	0.0484691
AXB000	162960	35	0.0484691
AXB000	97079	35	0.0484691
AXB000	118779	35	0.0484691
AXB000	19800	35	0.0484691
AXB000	107362	35	0.0484691
AXB000	277525	34	0.0470842
AXB000	1553902	34	0.0470842
AXB000	121021	34	0.0470842
AXB000	121295	34	0.0470842
AXB000	106445	34	0.0470842
AXB000	42030	34	0.0470842
AXB000	1713526	34	0.0470842
AXB000	99828	34	0.0470842
AXB000	13208	34	0.0470842
AXB000	37860	34	0.0470842
AXB000	103844	34	0.0470842
AXB000	101230	34	0.0470842
AXB000	110227	33	0.0456994
AXB000	32775	33	0.0456994
AXB000	23594	33	0.0456994
AXB000	116114	33	0.0456994
AXB000	53609	33	0.0456994
AXB000	216324	33	0.0456994
AXB000	57353	33	0.0456994
AXB000	49583	33	0.0456994
AXB000	60294	32	0.0443146
AXB000	120809	32	0.0443146
AXB000	43741	32	0.0443146
AXB000	52607	32	0.0443146
AXB000	274326	32	0.0443146
AXB000	1872914	32	0.0443146
AXB000	157271	32	0.0443146
AXB000	1862378	32	0.0443146
AXB000	58396	32	0.0443146
AXB000	868199	32	0.0443146
AXB000	52836	32	0.0443146
AXB000	1589624	32	0.0443146
AXB000	15141	32	0.0443146
AXB000	118963	32	0.0443146
AXB000	15133	32	0.0443146
AXB000	113940	32	0.0443146
AXB000	1765046	31	0.0429297
AXB000	402340	31	0.0429297
AXB000	50323	31	0.0429297
AXB000	96910	31	0.0429297
AXB000	1021	31	0.0429297
AXB000	102669	31	0.0429297
AXB000	1180192	31	0.0429297
AXB000	55930	31	0.0429297
AXB000	17655	31	0.0429297
AXB000	187928	31	0.0429297
AXB000	3678653	31	0.0429297
AXB000	57200	31	0.0429297
AXB000	38690	31	0.0429297
AXB000	202687	31	0.0429297
AXB000	205500	31	0.0429297
AXB000	1608960	31	0.0429297
AXB000	46835	31	0.0429297
AXB000	25673	30	0.0415449
AXB000	9145	30	0.0415449
AXB000	19000	30	0.0415449
AXB000	2602	30	0.0415449
AXB000	154665	30	0.0415449
AXB000	106554	30	0.0415449
AXB000	30141	30	0.0415449
AXB000	17232	30	0.0415449
AXB000	20733	30	0.0415449
AXB000	392755	29	0.0401601
AXB000	100676	29	0.0401601
AXB000	93900	29	0.0401601
AXB000	9016	29	0.0401601
AXB000	26682	29	0.0401601
AXB000	47548	29	0.0401601
AXB000	5851	29	0.0401601
AXB000	15123	29	0.0401601
AXB000	1883286	29	0.0401601
AXB000	28607	29	0.0401601
AXB000	1203	29	0.0401601
AXB000	18253	28	0.0387753
AXB000	115276	28	0.0387753
AXB000	117993	28	0.0387753
AXB000	92168	28	0.0387753
AXB000	104217	28	0.0387753
AXB000	400415	28	0.0387753
AXB000	10227	28	0.0387753
AXB000	62423	28	0.0387753
AXB000	12227	28	0.0387753
AXB000	52808	28	0.0387753
AXB000	11186	28	0.0387753
AXB000	211387	28	0.0387753
AXB000	44779	28	0.0387753
AXB000	105939	28	0.0387753
AXB000	121599	28	0.0387753
AXB000	41393	28	0.0387753
AXB000	194152	28	0.0387753
AXB000	270559	27	0.0373904
AXB000	112843	27	0.0373904
AXB000	37763	27	0.0373904
AXB000	36176	27	0.0373904
AXB000	1794424	27	0.0373904
AXB000	15600	27	0.0373904
AXB000	20156	27	0.0373904
AXB000	7595	27	0.0373904
AXB000	53726	27	0.0373904
AXB000	100604	27	0.0373904
AXB000	161861	27	0.0373904
AXB000	47288	27	0.0373904
AXB000	38391	27	0.0373904
AXB000	51163	27	0.0373904
AXB000	39530	27	0.0373904
AXB000	356379	26	0.0360056
AXB000	98362	26	0.0360056
AXB000	889778	26	0.0360056
AXB000	269019	26	0.0360056
AXB000	173071	26	0.0360056
AXB000	17046	26	0.0360056
AXB000	1883197	26	0.0360056
AXB000	52939	26	0.0360056
AXB000	52677	26	0.0360056
AXB000	18880	26	0.0360056
AXB000	26519	26	0.0360056
AXB000	397897	26	0.0360056
AXB000	483	26	0.0360056
AXB000	271973	26	0.0360056
AXB000	1871598	26	0.0360056
AXB000	3788	26	0.0360056
AXB000	13924	26	0.0360056
AXB000	47342	26	0.0360056
AXB000	52219	26	0.0360056
AXB000	18764	26	0.0360056
AXB000	53477	26	0.0360056
AXB000	600828	26	0.0360056
AXB000	6292	25	0.0346208
AXB000	24948	25	0.0346208
AXB000	36869	25	0.0346208
AXB000	61547	25	0.0346208
AXB000	101312	25	0.0346208
AXB000	95264	25	0.0346208
AXB000	39614	25	0.0346208
AXB000	751770	25	0.0346208
AXB000	115838	25	0.0346208
AXB000	272226	25	0.0346208
AXB000	1219284	25	0.0346208
AXB000	26616	25	0.0346208
AXB000	26347	25	0.0346208
AXB000	605599	25	0.0346208
AXB000	1370	25	0.0346208
AXB000	14910	25	0.0346208
AXB000	215506	25	0.0346208
AXB000	23153	25	0.0346208
AXB000	35568	25	0.0346208
AXB000	52519	25	0.0346208
AXB000	1878617	25	0.0346208
AXB000	3621	25	0.0346208
AXB000	38857	25	0.0346208
AXB000	13882	25	0.0346208
AXB000	175053	25	0.0346208
AXB000	43220	25	0.0346208
AXB000	544235	24	0.0332359
AXB000	33881	24	0.0332359
AXB000	116307	24	0.0332359
AXB000	48542	24	0.0332359
AXB000	441350	24	0.0332359
AXB000	46132	24	0.0332359
AXB000	23616	24	0.0332359
AXB000	194823	24	0.0332359
AXB000	22065	24	0.0332359
AXB000	28838	24	0.0332359
AXB000	23875	24	0.0332359
AXB000	49255	24	0.0332359
AXB000	107435	24	0.0332359
AXB000	54419	24	0.0332359
AXB000	39011	24	0.0332359
AXB000	46139	24	0.0332359
AXB000	11140	24	0.0332359
AXB000	39162	24	0.0332359
AXB000	61002	24	0.0332359
AXB000	59320	24	0.0332359
AXB000	12811	24	0.0332359
AXB000	494032	24	0.0332359
AXB000	155281	23	0.0318511
AXB000	52869	23	0.0318511
AXB000	37784	23	0.0318511
AXB000	18839	23	0.0318511
AXB000	91901	23	0.0318511
AXB000	17019	23	0.0318511
AXB000	10239	23	0.0318511
AXB000	117668	23	0.0318511
AXB000	60688	23	0.0318511
AXB000	2999	23	0.0318511
AXB000	118405	23	0.0318511
AXB000	121775	23	0.0318511
AXB000	97883	23	0.0318511
AXB000	15114	23	0.0318511
AXB000	60487	23	0.0318511
AXB000	44558	23	0.0318511
AXB000	53696	23	0.0318511
AXB000	113018	23	0.0318511
AXB000	99294	23	0.0318511
AXB000	46103	23	0.0318511
AXB000	5578	23	0.0318511
AXB000	96291	23	0.0318511
AXB000	61573	23	0.0318511
AXB000	113611	23	0.0318511
AXB000	1855737	23	0.0318511
AXB000	433713	23	0.0318511
AXB000	9315	22	0.0304663
AXB000	22814	22	0.0304663
AXB000	182104	22	0.0304663
AXB000	8517	22	0.0304663
AXB000	25993	22	0.0304663
AXB000	440863	22	0.0304663
AXB000	114322	22	0.0304663
AXB000	3246	22	0.0304663
AXB000	15269	22	0.0304663
AXB000	101251	22	0.0304663
AXB000	50825	22	0.0304663
AXB000	2173	22	0.0304663
AXB000	176210	22	0.0304663
AXB000	1825068	22	0.0304663
AXB000	61843	22	0.0304663
AXB000	58751	22	0.0304663
AXB000	1605913	22	0.0304663
AXB000	60174	22	0.0304663
AXB000	29337	22	0.0304663
AXB000	58764	22	0.0304663
AXB000	110840	22	0.0304663
AXB000	115319	22	0.0304663
AXB000	178681	22	0.0304663
AXB000	254750	22	0.0304663
AXB000	884195	22	0.0304663
AXB000	33522	21	0.0290814
AXB000	33166	21	0.0290814
AXB000	392846	21	0.0290814
AXB000	36401	21	0.0290814
AXB000	29802	21	0.0290814
AXB000	15441	21	0.0290814
AXB000	100061	21	0.0290814
AXB000	199040	21	0.0290814
AXB000	44890	21	0.0290814
AXB000	100022	21	0.0290814
AXB000	165569	21	0.0290814
AXB000	25372	21	0.0290814
AXB000	18452	21	0.0290814
AXB000	8587	21	0.0290814
AXB000	48823	21	0.0290814
AXB000	50064	21	0.0290814
AXB000	29723	21	0.0290814
AXB000	286028	21	0.0290814
AXB000	23898	21	0.0290814
AXB000	40093	21	0.0290814
AXB000	1866821	21	0.0290814
AXB000	35502	21	0.0290814
AXB000	12588	21	0.0290814
AXB000	36099	21	0.0290814
AXB000	114447	21	0.0290814
AXB000	6864	21	0.0290814
AXB000	35188	20	0.0276966
AXB000	283107	20	0.0276966
AXB000	537353	20	0.0276966
AXB000	92997	20	0.0276966
AXB000	102882	20	0.0276966
AXB000	341992	20	0.0276966
AXB000	33521	20	0.0276966
AXB000	733247	20	0.0276966
AXB000	267408	20	0.0276966
AXB000	51092	20	0.0276966
AXB000	101196	20	0.0276966
AXB000	254872	20	0.0276966
AXB000	7327	20	0.0276966
AXB000	546	20	0.0276966
AXB000	3270	20	0.0276966
AXB000	102936	20	0.0276966
AXB000	257870	20	0.0276966
AXB000	866767	20	0.0276966
AXB000	46375	20	0.0276966
AXB000	116512	20	0.0276966
AXB000	17917	20	0.0276966
AXB000	20829	20	0.0276966
AXB000	106613	20	0.0276966
AXB000	32596	20	0.0276966
AXB000	20273	20	0.0276966
AXB000	2743	20	0.0276966
AXB000	103879	20	0.0276966
AXB000	52496	20	0.0276966
AXB000	270212	20	0.0276966
AXB000	98388	20	0.0276966
AXB000	892122	19	0.0263118
AXB000	117691	19	0.0263118
AXB000	24238	19	0.0263118
AXB000	99000	19	0.0263118
AXB000	114150	19	0.0263118
AXB000	94819	19	0.0263118
AXB000	1090137	19	0.0263118
AXB000	21304	19	0.0263118
AXB000	18660	19	0.0263118
AXB000	22993	19	0.0263118
AXB000	98031	19	0.0263118
AXB000	344843	19	0.0263118
AXB000	179964	19	0.0263118
AXB000	157567	19	0.0263118
AXB000	891755	19	0.0263118
AXB000	92016	19	0.0263118
AXB000	53850	19	0.0263118
AXB000	7916	19	0.0263118
AXB000	6213	19	0.0263118
AXB000	196737	19	0.0263118
AXB000	50102	19	0.0263118
AXB000	106007	19	0.0263118
AXB000	51445	19	0.0263118
AXB000	188359	19	0.0263118
AXB000	112835	19	0.0263118
AXB000	41449	19	0.0263118
AXB000	92718	19	0.0263118
AXB000	46273	19	0.0263118
AXB000	112065	19	0.0263118
AXB000	407272	19	0.0263118
AXB000	268966	19	0.0263118
AXB000	12971	19	0.0263118
AXB000	19023	19	0.0263118
AXB000	8579	19	0.0263118
AXB000	1255707	19	0.0263118
AXB000	108692	19	0.0263118
AXB000	2047	19	0.0263118
AXB000	46353	19	0.0263118
AXB000	1250075	19	0.0263118
AXB000	58999	19	0.0263118
AXB000	41242	18	0.024927
AXB000	49678	18	0.024927
AXB000	35899	18	0.024927
AXB000	40664	18	0.024927
AXB000	263116	18	0.024927
AXB000	402153	18	0.024927
AXB000	23183	18	0.024927
AXB000	8249	18	0.024927
AXB000	2873	18	0.024927
AXB000	50512	18	0.024927
AXB000	430240	18	0.024927
AXB000	44321	18	0.024927
AXB000	734434	18	0.024927
AXB000	26775	18	0.024927
AXB000	160895	18	0.024927
AXB000	26807	18	0.024927
AXB000	744644	18	0.024927
AXB000	165606	18	0.024927
AXB000	583511	18	0.024927
AXB000	103263	18	0.024927
AXB000	101711	18	0.024927
AXB000	4272314	18	0.024927
AXB000	21682	18	0.024927
AXB000	101598	18	0.024927
AXB000	191229	18	0.024927
AXB000	1817795	18	0.024927
AXB000	95845	18	0.024927
AXB000	2970	18	0.024927
AXB000	24462	18	0.024927
AXB000	47143	18	0.024927
AXB000	18869	17	0.0235421
AXB000	41511	17	0.0235421
AXB000	7908	17	0.0235421
AXB000	214816	17	0.0235421
AXB000	262467	17	0.0235421
AXB000	207279	17	0.0235421
AXB000	41386	17	0.0235421
AXB000	33803	17	0.0235421
AXB000	109500	17	0.0235421
AXB000	1855992	17	0.0235421
AXB000	26695	17	0.0235421
AXB000	61097	17	0.0235421
AXB000	59646	17	0.0235421
AXB000	56233	17	0.0235421
AXB000	917822	17	0.0235421
AXB000	266328	17	0.0235421
AXB000	114458	17	0.0235421
AXB000	21296	17	0.0235421
AXB000	105335	17	0.0235421
AXB000	172235	17	0.0235421
AXB000	33272	17	0.0235421
AXB000	265526	17	0.0235421
AXB000	121075	17	0.0235421
AXB000	105581	17	0.0235421
AXB000	9988	17	0.0235421
AXB000	59114	17	0.0235421
AXB000	114190	17	0.0235421
AXB000	688230	17	0.0235421
AXB000	56823	17	0.0235421
AXB000	9915	17	0.0235421
AXB000	21152	17	0.0235421
AXB000	172674	17	0.0235421
AXB000	103109	17	0.0235421
AXB000	102560	17	0.0235421
AXB000	114260	17	0.0235421
AXB000	56808	17	0.0235421
AXB000	26192	16	0.0221573
AXB000	39472	16	0.0221573
AXB000	60275	16	0.0221573
AXB000	49918	16	0.0221573
AXB000	112915	16	0.0221573
AXB000	38420	16	0.0221573
AXB000	102919	16	0.0221573
AXB000	1855488	16	0.0221573
AXB000	31028	16	0.0221573
AXB000	118645	16	0.0221573
AXB000	103775	16	0.0221573
AXB000	3790	16	0.0221573
AXB000	112410	16	0.0221573
AXB000	269436	16	0.0221573
AXB000	14505	16	0.0221573
AXB000	112713	16	0.0221573
AXB000	30443	16	0.0221573
AXB000	58288	16	0.0221573
AXB000	1139	16	0.0221573
AXB000	162233	16	0.0221573
AXB000	1668475	16	0.0221573
AXB000	261060	16	0.0221573
AXB000	17632	16	0.0221573
AXB000	47509	16	0.0221573
AXB000	257252	16	0.0221573
AXB000	118301	16	0.0221573
AXB000	59843	16	0.0221573
AXB000	157216	16	0.0221573
AXB000	44721	16	0.0221573
AXB000	602481	16	0.0221573
AXB000	23324	16	0.0221573
AXB000	27274	16	0.0221573
AXB000	99088	16	0.0221573
AXB000	48099	16	0.0221573
AXB000	346691	16	0.0221573
AXB000	1240216	16	0.0221573
AXB000	1264491	16	0.0221573
AXB000	7968	16	0.0221573
AXB000	33481	16	0.0221573
AXB000	1882005	16	0.0221573
AXB000	61396	16	0.0221573
AXB000	4165	16	0.0221573
AXB000	27150	16	0.0221573
AXB000	102783	16	0.0221573
AXB000	1281872	16	0.0221573
AXB000	57244	16	0.0221573
AXB000	180707	16	0.0221573
AXB000	38339	16	0.0221573
AXB000	31487	15	0.0207725
AXB000	9950	15	0.0207725
AXB000	756813	15	0.0207725
AXB000	160833	15	0.0207725
AXB000	345662	15	0.0207725
AXB000	53375	15	0.0207725
AXB000	24763	15	0.0207725
AXB000	53974	15	0.0207725
AXB000	11607	15	0.0207725
AXB000	109775	15	0.0207725
AXB000	1863195	15	0.0207725
AXB000	61363	15	0.0207725
AXB000	56025	15	0.0207725
AXB000	121293	15	0.0207725
AXB000	55777	15	0.0207725
AXB000	108203	15	0.0207725
AXB000	50989	15	0.0207725
AXB000	273223	15	0.0207725
AXB000	56583	15	0.0207725
AXB000	163720	15	0.0207725
AXB000	18671	15	0.0207725
AXB000	115096	15	0.0207725
AXB000	62425	15	0.0207725
AXB000	29232	15	0.0207725
AXB000	5811	15	0.0207725
AXB000	804	15	0.0207725
AXB000	9104	15	0.0207725
AXB000	116807	15	0.0207725
AXB000	3675	15	0.0207725
AXB000	100713	15	0.0207725
AXB000	32690	15	0.0207725
AXB000	446384	15	0.0207725
AXB000	9686	15	0.0207725
AXB000	38419	15	0.0207725
AXB000	1050980	15	0.0207725
AXB000	8758	15	0.0207725
AXB000	1878051	15	0.0207725
AXB000	167355	15	0.0207725
AXB000	44332	15	0.0207725
AXB000	44227	15	0.0207725
AXB000	92573	15	0.0207725
AXB000	95631	15	0.0207725
AXB000	43747	15	0.0207725
AXB000	32162	15	0.0207725
AXB000	205408	15	0.0207725
AXB000	1868879	15	0.0207725
AXB000	159554	15	0.0207725
AXB000	55093	15	0.0207725
AXB000	46877	15	0.0207725
AXB000	170502	15	0.0207725
AXB000	21599	15	0.0207725
AXB000	101793	15	0.0207725
AXB000	732560	15	0.0207725
AXB000	92304	15	0.0207725
AXB000	52422	15	0.0207725
AXB000	43576	15	0.0207725
AXB000	1885263	15	0.0207725
AXB000	107321	15	0.0207725
AXB000	34756	15	0.0207725
AXB000	35073	15	0.0207725
AXB000	44113	15	0.0207725
AXB000	278156	14	0.0193876
AXB000	29854	14	0.0193876
AXB000	111736	14	0.0193876
AXB000	1105	14	0.0193876
AXB000	34005	14	0.0193876
AXB000	5202	14	0.0193876
AXB000	204183	14	0.0193876
AXB000	149838	14	0.0193876
AXB000	190556	14	0.0193876
AXB000	62347	14	0.0193876
AXB000	741357	14	0.0193876
AXB000	53149	14	0.0193876
AXB000	56884	14	0.0193876
AXB000	37607	14	0.0193876
AXB000	57915	14	0.0193876
AXB000	14060	14	0.0193876
AXB000	276937	14	0.0193876
AXB000	400630	14	0.0193876
AXB000	107070	14	0.0193876
AXB000	1856426	14	0.0193876
AXB000	52589	14	0.0193876
AXB000	92618	14	0.0193876
AXB000	166514	14	0.0193876
AXB000	8146	14	0.0193876
AXB000	44135	14	0.0193876
AXB000	6298	14	0.0193876
AXB000	26857	14	0.0193876
AXB000	113922	14	0.0193876
AXB000	101317	14	0.0193876
AXB000	601002	14	0.0193876
AXB000	53547	14	0.0193876
AXB000	271552	14	0.0193876
AXB000	114274	14	0.0193876
AXB000	120112	14	0.0193876
AXB000	107144	14	0.0193876
AXB000	393451	14	0.0193876
AXB000	23082	14	0.0193876
AXB000	183572	14	0.0193876
AXB000	34841	14	0.0193876
AXB000	693982	14	0.0193876
AXB000	39638	14	0.0193876
AXB000	437343	14	0.0193876
AXB000	19224	14	0.0193876
AXB000	28593	14	0.0193876
AXB000	287376	14	0.0193876
AXB000	43788	14	0.0193876
AXB000	12267	14	0.0193876
AXB000	20730	14	0.0193876
AXB000	49792	14	0.0193876
AXB000	60732	14	0.0193876
AXB000	23103	14	0.0193876
AXB000	44097	14	0.0193876
AXB000	60373	14	0.0193876
AXB000	192415	14	0.0193876
AXB000	431570	13	0.0180028
AXB000	48888	13	0.0180028
AXB000	1877630	13	0.0180028
AXB000	198516	13	0.0180028
AXB000	52	13	0.0180028
AXB000	31459	13	0.0180028
AXB000	10054	13	0.0180028
AXB000	34899	13	0.0180028
AXB000	55302	13	0.0180028
AXB000	41927	13	0.0180028
AXB000	284107	13	0.0180028
AXB000	112957	13	0.0180028
AXB000	9366	13	0.0180028
AXB000	44843	13	0.0180028
AXB000	111599	13	0.0180028
AXB000	3562	13	0.0180028
AXB000	116406	13	0.0180028
AXB000	98375	13	0.0180028
AXB000	54240	13	0.0180028
AXB000	52605	13	0.0180028
AXB000	121414	13	0.0180028
AXB000	1608726	13	0.0180028
AXB000	112683	13	0.0180028
AXB000	112816	13	0.0180028
AXB000	30756	13	0.0180028
AXB000	5185	13	0.0180028
AXB000	202499	13	0.0180028
AXB000	106016	13	0.0180028
AXB000	580284	13	0.0180028
AXB000	116819	13	0.0180028
AXB000	16662	13	0.0180028
AXB000	758782	13	0.0180028
AXB000	53765	13	0.0180028
AXB000	1837119	13	0.0180028
AXB000	3952	13	0.0180028
AXB000	27929	13	0.0180028
AXB000	43196	13	0.0180028
AXB000	112744	13	0.0180028
AXB000	196683	13	0.0180028
AXB000	17848	13	0.0180028
AXB000	269055	13	0.0180028
AXB000	99338	13	0.0180028
AXB000	27898	13	0.0180028
AXB000	94011	13	0.0180028
AXB000	1829167	13	0.0180028
AXB000	48718	13	0.0180028
AXB000	35966	13	0.0180028
AXB000	24014	13	0.0180028
AXB000	7170	13	0.0180028
AXB000	1882993	13	0.0180028
AXB000	47416	13	0.0180028
AXB000	61221	13	0.0180028
AXB000	1873844	13	0.0180028
AXB000	607290	13	0.0180028
AXB000	47851	13	0.0180028
AXB000	36145	13	0.0180028
AXB000	4438	13	0.0180028
AXB000	41640	13	0.0180028
AXB000	12280	13	0.0180028
AXB000	725746	13	0.0180028
AXB000	17121	13	0.0180028
AXB000	432258	13	0.0180028
AXB000	43761	13	0.0180028
AXB000	51178	13	0.0180028
AXB000	34398	13	0.0180028
AXB000	111053	13	0.0180028
AXB000	6770	13	0.0180028
AXB000	45890	13	0.0180028
AXB000	117997	13	0.0180028
AXB000	27577	13	0.0180028
AXB000	195848	13	0.0180028
AXB000	61473	13	0.0180028
AXB000	101649	13	0.0180028
AXB000	115379	13	0.0180028
AXB000	15742	13	0.0180028
AXB000	16810	12	0.016618
AXB000	193090	12	0.016618
AXB000	44174	12	0.016618
AXB000	108037	12	0.016618
AXB000	191928	12	0.016618
AXB000	14832	12	0.016618
AXB000	92305	12	0.016618
AXB000	39934	12	0.016618
AXB000	177937	12	0.016618
AXB000	20834	12	0.016618
AXB000	119699	12	0.016618
AXB000	1199105	12	0.016618
AXB000	692371	12	0.016618
AXB000	279479	12	0.016618
AXB000	13170	12	0.016618
AXB000	54945	12	0.016618
AXB000	58503	12	0.016618
AXB000	173645	12	0.016618
AXB000	147228	12	0.016618
AXB000	46265	12	0.016618
AXB000	118214	12	0.016618
AXB000	97524	12	0.016618
AXB000	98875	12	0.016618
AXB000	1870729	12	0.016618
AXB000	40600	12	0.016618
AXB000	705083	12	0.016618
AXB000	106163	12	0.016618
AXB000	48591	12	0.016618
AXB000	270588	12	0.016618
AXB000	7572	12	0.016618
AXB000	211077	12	0.016618
AXB000	93223	12	0.016618
AXB000	60960	12	0.016618
AXB000	95794	12	0.016618
AXB000	95114	12	0.016618
AXB000	791364	12	0.016618
AXB000	718456	12	0.016618
AXB000	12829	12	0.016618
AXB000	47351	12	0.016618
AXB000	117169	12	0.016618
AXB000	793577	12	0.016618
AXB000	38835	12	0.016618
AXB000	107458	12	0.016618
AXB000	205649	12	0.016618
AXB000	40948	12	0.016618
AXB000	150041	12	0.016618
AXB000	110284	12	0.016618
AXB000	101223	12	0.016618
AXB000	31674	12	0.016618
AXB000	194898	12	0.016618
AXB000	173839	12	0.016618
AXB000	32125	12	0.016618
AXB000	119812	12	0.016618
AXB000	40971	12	0.016618
AXB000	99148	12	0.016618
AXB000	164751	12	0.016618
AXB000	92629	12	0.016618
AXB000	268965	12	0.016618
AXB000	117293	12	0.016618
AXB000	33450	12	0.016618
AXB000	1864408	12	0.016618
AXB000	60829	12	0.016618
AXB000	116063	12	0.016618
AXB000	110682	12	0.016618
AXB000	28667	12	0.016618
AXB000	8798	12	0.016618
AXB000	1879993	12	0.016618
AXB000	8206	12	0.016618
AXB000	536428	12	0.016618
AXB000	116412	11	0.0152331
AXB000	108244	11	0.0152331
AXB000	32191	11	0.0152331
AXB000	17821	11	0.0152331
AXB000	168523	11	0.0152331
AXB000	580396	11	0.0152331
AXB000	30485	11	0.0152331
AXB000	1861751	11	0.0152331
AXB000	93705	11	0.0152331
AXB000	275818	11	0.0152331
AXB000	414542	11	0.0152331
AXB000	176722	11	0.0152331
AXB000	47976	11	0.0152331
AXB000	55561	11	0.0152331
AXB000	159963	11	0.0152331
AXB000	393492	11	0.0152331
AXB000	414125	11	0.0152331
AXB000	115211	11	0.0152331
AXB000	61951	11	0.0152331
AXB000	101938	11	0.0152331
AXB000	57292	11	0.0152331
AXB000	113109	11	0.0152331
AXB000	26996	11	0.0152331
AXB000	1830	11	0.0152331
AXB000	42322	11	0.0152331
AXB000	112010	11	0.0152331
AXB000	30680	11	0.0152331
AXB000	50462	11	0.0152331
AXB000	9598	11	0.0152331
AXB000	1884256	11	0.0152331
AXB000	434053	11	0.0152331
AXB000	284227	11	0.0152331
AXB000	36104	11	0.0152331
AXB000	100561	11	0.0152331
AXB000	834	11	0.0152331
AXB000	101878	11	0.0152331
AXB000	39354	11	0.0152331
AXB000	1855406	11	0.0152331
AXB000	31557	11	0.0152331
AXB000	177701	11	0.0152331
AXB000	57362	11	0.0152331
AXB000	166886	11	0.0152331
AXB000	56714	11	0.0152331
AXB000	5693	11	0.0152331
AXB000	8142	11	0.0152331
AXB000	114644	11	0.0152331
AXB000	30271	11	0.0152331
AXB000	4276091	11	0.0152331
AXB000	37159	11	0.0152331
AXB000	111293	11	0.0152331
AXB000	97718	11	0.0152331
AXB000	4348	11	0.0152331
AXB000	113457	11	0.0152331
AXB000	268809	11	0.0152331
AXB000	11699	11	0.0152331
AXB000	435109	11	0.0152331
AXB000	1872295	11	0.0152331
AXB000	16831	11	0.0152331
AXB000	120011	11	0.0152331
AXB000	1874681	11	0.0152331
AXB000	6998	11	0.0152331
AXB000	28169	11	0.0152331
AXB000	180985	11	0.0152331
AXB000	106309	11	0.0152331
AXB000	100973	11	0.0152331
AXB000	163270	11	0.0152331
AXB000	783893	11	0.0152331
AXB000	256561	11	0.0152331
AXB000	114614	11	0.0152331
AXB000	845003	11	0.0152331
AXB000	51314	11	0.0152331
AXB000	104655	11	0.0152331
AXB000	120597	11	0.0152331
AXB000	112171	11	0.0152331
AXB000	116655	11	0.0152331
AXB000	163318	11	0.0152331
AXB000	1578999	11	0.0152331
AXB000	40679	11	0.0152331
AXB000	36716	11	0.0152331
AXB000	115397	11	0.0152331
AXB000	103111	11	0.0152331
AXB000	117301	11	0.0152331
AXB000	25069	11	0.0152331
AXB000	48299	11	0.0152331
AXB000	31158	11	0.0152331
AXB000	183570	11	0.0152331
AXB000	1870467	10	0.0138483
AXB000	166885	10	0.0138483
AXB000	59007	10	0.0138483
AXB000	1596595	10	0.0138483
AXB000	53698	10	0.0138483
AXB000	8874	10	0.0138483
AXB000	170003	10	0.0138483
AXB000	255681	10	0.0138483
AXB000	153544	10	0.0138483
AXB000	92752	10	0.0138483
AXB000	92303	10	0.0138483
AXB000	27850	10	0.0138483
AXB000	31819	10	0.0138483
AXB000	198806	10	0.0138483
AXB000	45330	10	0.0138483
AXB000	268578	10	0.0138483
AXB000	60077	10	0.0138483
AXB000	98740	10	0.0138483
AXB000	53084	10	0.0138483
AXB000	1879112	10	0.0138483
AXB000	955405	10	0.0138483
AXB000	34531	10	0.0138483
AXB000	115720	10	0.0138483
AXB000	100581	10	0.0138483
AXB000	22173	10	0.0138483
AXB000	105609	10	0.0138483
AXB000	55142	10	0.0138483
AXB000	1873040	10	0.0138483
AXB000	96927	10	0.0138483
AXB000	60729	10	0.0138483
AXB000	101977	10	0.0138483
AXB000	393913	10	0.0138483
AXB000	21929	10	0.0138483
AXB000	96771	10	0.0138483
AXB000	112195	10	0.0138483
AXB000	102494	10	0.0138483
AXB000	33621	10	0.0138483
AXB000	105769	10	0.0138483
AXB000	109422	10	0.0138483
AXB000	7670	10	0.0138483
AXB000	164906	10	0.0138483
AXB000	62297	10	0.0138483
AXB000	116045	10	0.0138483
AXB000	56909	10	0.0138483
AXB000	110457	10	0.0138483
AXB000	285248	10	0.0138483
AXB000	277795	10	0.0138483
AXB000	108721	10	0.0138483
AXB000	32742	10	0.0138483
AXB000	50005	10	0.0138483
AXB000	1514393	10	0.0138483
AXB000	285719	10	0.0138483
AXB000	7066	10	0.0138483
AXB000	110016	10	0.0138483
AXB000	116341	10	0.0138483
AXB000	62349	10	0.0138483
AXB000	1873967	10	0.0138483
AXB000	606126	10	0.0138483
AXB000	33382	10	0.0138483
AXB000	10853	10	0.0138483
AXB000	1249533	10	0.0138483
AXB000	62293	10	0.0138483
AXB000	119820	10	0.0138483
AXB000	183628	10	0.0138483
AXB000	284602	10	0.0138483
AXB000	25612	10	0.0138483
AXB000	121094	10	0.0138483
AXB000	6920	10	0.0138483
AXB000	111225	10	0.0138483
AXB000	22308	10	0.0138483
AXB000	121673	10	0.0138483
AXB000	92872	10	0.0138483
AXB000	153855	10	0.0138483
AXB000	45234	10	0.0138483
AXB000	184493	10	0.0138483
AXB000	186511	10	0.0138483
AXB000	1616428	10	0.0138483
AXB000	95797	10	0.0138483
AXB000	24951	10	0.0138483
AXB000	7556	10	0.0138483
AXB000	193501	10	0.0138483
AXB000	36669	10	0.0138483
AXB000	423587	10	0.0138483
AXB000	50196	10	0.0138483
AXB000	175218	10	0.0138483
AXB000	15646	10	0.0138483
AXB000	610344	10	0.0138483
AXB000	98181	10	0.0138483
AXB000	103350	10	0.0138483
AXB000	1819782	10	0.0138483
AXB000	28403	10	0.0138483
AXB000	119068	10	0.0138483
AXB000	61364	10	0.0138483
AXB000	19399	10	0.0138483
AXB000	18706	10	0.0138483
AXB000	19311	10	0.0138483
AXB000	14838	10	0.0138483
AXB000	13889	10	0.0138483
AXB000	154718	10	0.0138483
AXB000	353842	9	0.0124635
AXB000	100649	9	0.0124635
AXB000	30606	9	0.0124635
AXB000	496936	9	0.0124635
AXB000	282838	9	0.0124635
AXB000	21555	9	0.0124635
AXB000	271051	9	0.0124635
AXB000	151104	9	0.0124635
AXB000	35152	9	0.0124635
AXB000	160688	9	0.0124635
AXB000	4410	9	0.0124635
AXB000	44294	9	0.0124635
AXB000	1176065	9	0.0124635
AXB000	10770	9	0.0124635
AXB000	4507	9	0.0124635
AXB000	114429	9	0.0124635
AXB000	92587	9	0.0124635
AXB000	254520	9	0.0124635
AXB000	1861787	9	0.0124635
AXB000	23081	9	0.0124635
AXB000	6573	9	0.0124635
AXB000	117349	9	0.0124635
AXB000	1038866	9	0.0124635
AXB000	211217	9	0.0124635
AXB000	45548	9	0.0124635
AXB000	107051	9	0.0124635
AXB000	21020	9	0.0124635
AXB000	278640	9	0.0124635
AXB000	4273325	9	0.0124635
AXB000	109748	9	0.0124635
AXB000	1058034	9	0.0124635
AXB000	107509	9	0.0124635
AXB000	2109	9	0.0124635
AXB000	209071	9	0.0124635
AXB000	158518	9	0.0124635
AXB000	15691	9	0.0124635
AXB000	1534	9	0.0124635
AXB000	60421	9	0.0124635
AXB000	119755	9	0.0124635
AXB000	612718	9	0.0124635
AXB000	92738	9	0.0124635
AXB000	6296	9	0.0124635
AXB000	17311	9	0.0124635
AXB000	46020	9	0.0124635
AXB000	887567	9	0.0124635
AXB000	407048	9	0.0124635
AXB000	269145	9	0.0124635
AXB000	582970	9	0.0124635
AXB000	43892	9	0.0124635
AXB000	187	9	0.0124635
AXB000	207379	9	0.0124635
AXB000	92792	9	0.0124635
AXB000	95728	9	0.0124635
AXB000	43787	9	0.0124635
AXB000	215325	9	0.0124635
AXB000	16110	9	0.0124635
AXB000	18693	9	0.0124635
AXB000	38813	9	0.0124635
AXB000	152276	9	0.0124635
AXB000	102967	9	0.0124635
AXB000	46820	9	0.0124635
AXB000	60836	9	0.0124635
AXB000	25194	9	0.0124635
AXB000	23309	9	0.0124635
AXB000	189916	9	0.0124635
AXB000	195772	9	0.0124635
AXB000	102270	9	0.0124635
AXB000	267132	9	0.0124635
AXB000	9159	9	0.0124635
AXB000	264466	9	0.0124635
AXB000	98682	9	0.0124635
AXB000	1865822	9	0.0124635
AXB000	264164	9	0.0124635
AXB000	47644	9	0.0124635
AXB000	4076	9	0.0124635
AXB000	37877	9	0.0124635
AXB000	7711	9	0.0124635
AXB000	601655	9	0.0124635
AXB000	336011	9	0.0124635
AXB000	60268	9	0.0124635
AXB000	48759	9	0.0124635
AXB000	112993	9	0.0124635
AXB000	109238	9	0.0124635
AXB000	6521	9	0.0124635
AXB000	24296	9	0.0124635
AXB000	8075	9	0.0124635
AXB000	59415	9	0.0124635
AXB000	268353	9	0.0124635
AXB000	3585	9	0.0124635
AXB000	109265	9	0.0124635
AXB000	119309	9	0.0124635
AXB000	22359	9	0.0124635
AXB000	105206	9	0.0124635
AXB000	23251	9	0.0124635
AXB000	92795	9	0.0124635
AXB000	96553	9	0.0124635
AXB000	207385	9	0.0124635
AXB000	17553	9	0.0124635
AXB000	6165	9	0.0124635
AXB000	96103	9	0.0124635
AXB000	26751	9	0.0124635
AXB000	119762	9	0.0124635
AXB000	121442	9	0.0124635
AXB000	15291	9	0.0124635
AXB000	22476	9	0.0124635
AXB000	6028	9	0.0124635
AXB000	44859	9	0.0124635
AXB000	274239	9	0.0124635
AXB000	278368	9	0.0124635
AXB000	33871	9	0.0124635
AXB000	919303	9	0.0124635
AXB000	57046	9	0.0124635
AXB000	184736	9	0.0124635
AXB000	3563	9	0.0124635
AXB000	102674	9	0.0124635
AXB000	428787	9	0.0124635
AXB000	386	9	0.0124635
AXB000	286457	9	0.0124635
AXB000	115144	9	0.0124635
AXB000	108156	9	0.0124635
AXB000	431153	9	0.0124635
AXB000	1795838	9	0.0124635
AXB000	5649	9	0.0124635
AXB000	13350	9	0.0124635
AXB000	166312	9	0.0124635
AXB000	114961	9	0.0124635
AXB000	32120	9	0.0124635
AXB000	49122	9	0.0124635
AXB000	189858	9	0.0124635
AXB000	101498	9	0.0124635
AXB000	751511	9	0.0124635
AXB000	1669312	9	0.0124635
AXB000	107057	9	0.0124635
AXB000	91590	9	0.0124635
AXB000	111047	9	0.0124635
AXB000	4539	9	0.0124635
AXB000	1860241	9	0.0124635
AXB000	283393	9	0.0124635
AXB000	268261	9	0.0124635
AXB000	56521	8	0.0110786
AXB000	261563	8	0.0110786
AXB000	391542	8	0.0110786
AXB000	215528	8	0.0110786
AXB000	842917	8	0.0110786
AXB000	97487	8	0.0110786
AXB000	57598	8	0.0110786
AXB000	20457	8	0.0110786
AXB000	13356	8	0.0110786
AXB000	117008	8	0.0110786
AXB000	4723	8	0.0110786
AXB000	118180	8	0.0110786
AXB000	175289	8	0.0110786
AXB000	60285	8	0.0110786
AXB000	96503	8	0.0110786
AXB000	55414	8	0.0110786
AXB000	18859	8	0.0110786
AXB000	30106	8	0.0110786
AXB000	167453	8	0.0110786
AXB000	51947	8	0.0110786
AXB000	92644	8	0.0110786
AXB000	1881768	8	0.0110786
AXB000	843590	8	0.0110786
AXB000	53335	8	0.0110786
AXB000	1259661	8	0.0110786
AXB000	343640	8	0.0110786
AXB000	59872	8	0.0110786
AXB000	2221	8	0.0110786
AXB000	102802	8	0.0110786
AXB000	98085	8	0.0110786
AXB000	24954	8	0.0110786
AXB000	55097	8	0.0110786
AXB000	262059	8	0.0110786
AXB000	212814	8	0.0110786
AXB000	100994	8	0.0110786
AXB000	1886423	8	0.0110786
AXB000	1869626	8	0.0110786
AXB000	54396	8	0.0110786
AXB000	51703	8	0.0110786
AXB000	116088	8	0.0110786
AXB000	26424	8	0.0110786
AXB000	26296	8	0.0110786
AXB000	8658	8	0.0110786
AXB000	93959	8	0.0110786
AXB000	264884	8	0.0110786
AXB000	17900	8	0.0110786
AXB000	49795	8	0.0110786
AXB000	4274317	8	0.0110786
AXB000	174438	8	0.0110786
AXB000	756176	8	0.0110786
AXB000	56655	8	0.0110786
AXB000	8837	8	0.0110786
AXB000	17264	8	0.0110786
AXB000	409837	8	0.0110786
AXB000	279643	8	0.0110786
AXB000	60511	8	0.0110786
AXB000	739197	8	0.0110786
AXB000	14005	8	0.0110786
AXB000	214404	8	0.0110786
AXB000	275981	8	0.0110786
AXB000	103564	8	0.0110786
AXB000	1224743	8	0.0110786
AXB000	21998	8	0.0110786
AXB000	727303	8	0.0110786
AXB000	179897	8	0.0110786
AXB000	98890	8	0.0110786
AXB000	4144	8	0.0110786
AXB000	49042	8	0.0110786
AXB000	17593	8	0.0110786
AXB000	8905	8	0.0110786
AXB000	100922	8	0.0110786
AXB000	9429	8	0.0110786
AXB000	115674	8	0.0110786
AXB000	262360	8	0.0110786
AXB000	8709	8	0.0110786
AXB000	280710	8	0.0110786
AXB000	736024	8	0.0110786
AXB000	36286	8	0.0110786
AXB000	1620729	8	0.0110786
AXB000	182329	8	0.0110786
AXB000	46640	8	0.0110786
AXB000	15674	8	0.0110786
AXB000	118402	8	0.0110786
AXB000	102515	8	0.0110786
AXB000	1815440	8	0.0110786
AXB000	98752	8	0.0110786
AXB000	207574	8	0.0110786
AXB000	54991	8	0.0110786
AXB000	31707	8	0.0110786
AXB000	198843	8	0.0110786
AXB000	161645	8	0.0110786
AXB000	116757	8	0.0110786
AXB000	3881154	8	0.0110786
AXB000	59291	8	0.0110786
AXB000	1715581	8	0.0110786
AXB000	19268	8	0.0110786
AXB000	215511	8	0.0110786
AXB000	706210	8	0.0110786
AXB000	102696	8	0.0110786
AXB000	53582	8	0.0110786
AXB000	146887	8	0.0110786
AXB000	115473	8	0.0110786
AXB000	257420	8	0.0110786
AXB000	256428	8	0.0110786
AXB000	103451	8	0.0110786
AXB000	362230	8	0.0110786
AXB000	1868833	8	0.0110786
AXB000	1884880	8	0.0110786
AXB000	840878	8	0.0110786
AXB000	112892	8	0.0110786
AXB000	100816	8	0.0110786
AXB000	50930	8	0.0110786
AXB000	46185	8	0.0110786
AXB000	148713	8	0.0110786
AXB000	116294	8	0.0110786
AXB000	267641	8	0.0110786
AXB000	1822934	8	0.0110786
AXB000	15774	8	0.0110786
AXB000	211846	8	0.0110786
AXB000	282368	8	0.0110786
AXB000	874716	8	0.0110786
AXB000	34516	8	0.0110786
AXB000	15100	8	0.0110786
AXB000	107138	8	0.0110786
AXB000	54527	8	0.0110786
AXB000	114492	8	0.0110786
AXB000	16866	8	0.0110786
AXB000	29939	8	0.0110786
AXB000	205921	8	0.0110786
AXB000	1098250	8	0.0110786
AXB000	1855230	8	0.0110786
AXB000	45532	8	0.0110786
AXB000	13164	8	0.0110786
AXB000	5815	8	0.0110786
AXB000	116956	8	0.0110786
AXB000	1751	8	0.0110786
AXB000	95897	8	0.0110786
AXB000	4161	8	0.0110786
AXB000	1612	8	0.0110786
AXB000	173557	8	0.0110786
AXB000	1085770	8	0.0110786
AXB000	49794	8	0.0110786
AXB000	397	8	0.0110786
AXB000	4971	8	0.0110786
AXB000	1859137	8	0.0110786
AXB000	166097	8	0.0110786
AXB000	732099	8	0.0110786
AXB000	101739	8	0.0110786
AXB000	95817	8	0.0110786
AXB000	49610	8	0.0110786
AXB000	212946	8	0.0110786
AXB000	116880	8	0.0110786
AXB000	211049	7	0.00969381
AXB000	1760653	7	0.00969381
AXB000	1880050	7	0.00969381
AXB000	92933	7	0.00969381
AXB000	201107	7	0.00969381
AXB000	34943	7	0.00969381
AXB000	98234	7	0.00969381
AXB000	216223	7	0.00969381
AXB000	438215	7	0.00969381
AXB000	181718	7	0.00969381
AXB000	893561	7	0.00969381
AXB000	163309	7	0.00969381
AXB000	45781	7	0.00969381
AXB000	102971	7	0.00969381
AXB000	19384	7	0.00969381
AXB000	263519	7	0.00969381
AXB000	62013	7	0.00969381
AXB000	1877915	7	0.00969381
AXB000	271956	7	0.00969381
AXB000	281670	7	0.00969381
AXB000	12453	7	0.00969381
AXB000	202909	7	0.00969381
AXB000	1868108	7	0.00969381
AXB000	35138	7	0.00969381
AXB000	102044	7	0.00969381
AXB000	1880489	7	0.00969381
AXB000	1816152	7	0.00969381
AXB000	22826	7	0.00969381
AXB000	200040	7	0.00969381
AXB000	99588	7	0.00969381
AXB000	28139	7	0.00969381
AXB000	434181	7	0.00969381
AXB000	55270	7	0.00969381
AXB000	1831502	7	0.00969381
AXB000	281599	7	0.00969381
AXB000	754442	7	0.00969381
AXB000	50202	7	0.00969381
AXB000	186090	7	0.00969381
AXB000	11535	7	0.00969381
AXB000	155345	7	0.00969381
AXB000	114502	7	0.00969381
AXB000	101524	7	0.00969381
AXB000	35578	7	0.00969381
AXB000	257332	7	0.00969381
AXB000	1857702	7	0.00969381
AXB000	23801	7	0.00969381
AXB000	5552	7	0.00969381
AXB000	57924	7	0.00969381
AXB000	118981	7	0.00969381
AXB000	108488	7	0.00969381
AXB000	61132	7	0.00969381
AXB000	108922	7	0.00969381
AXB000	61370	7	0.00969381
AXB000	49007	7	0.00969381
AXB000	96431	7	0.00969381
AXB000	609376	7	0.00969381
AXB000	92987	7	0.00969381
AXB000	174474	7	0.00969381
AXB000	149720	7	0.00969381
AXB000	1873633	7	0.00969381
AXB000	50862	7	0.00969381
AXB000	107905	7	0.00969381
AXB000	95391	7	0.00969381
AXB000	162506	7	0.00969381
AXB000	1882277	7	0.00969381
AXB000	278846	7	0.00969381
AXB000	1099789	7	0.00969381
AXB000	61897	7	0.00969381
AXB000	287612	7	0.00969381
AXB000	119259	7	0.00969381
AXB000	119458	7	0.00969381
AXB000	1176227	7	0.00969381
AXB000	1882173	7	0.00969381
AXB000	1876612	7	0.00969381
AXB000	9559	7	0.00969381
AXB000	216161	7	0.00969381
AXB000	23547	7	0.00969381
AXB000	20804	7	0.00969381
AXB000	31073	7	0.00969381
AXB000	14194	7	0.00969381
AXB000	113304	7	0.00969381
AXB000	49884	7	0.00969381
AXB000	538222	7	0.00969381
AXB000	1924842	7	0.00969381
AXB000	23691	7	0.00969381
AXB000	204862	7	0.00969381
AXB000	48043	7	0.00969381
AXB000	34569	7	0.00969381
AXB000	58520	7	0.00969381
AXB000	187431	7	0.00969381
AXB000	105344	7	0.00969381
AXB000	98172	7	0.00969381
AXB000	57111	7	0.00969381
AXB000	154472	7	0.00969381
AXB000	25045	7	0.00969381
AXB000	118099	7	0.00969381
AXB000	35338	7	0.00969381
AXB000	60172	7	0.00969381
AXB000	1886134	7	0.00969381
AXB000	111814	7	0.00969381
AXB000	196565	7	0.00969381
AXB000	893607	7	0.00969381
AXB000	284629	7	0.00969381
AXB000	283897	7	0.00969381
AXB000	200328	7	0.00969381
AXB000	94054	7	0.00969381
AXB000	183126	7	0.00969381
AXB000	42729	7	0.00969381
AXB000	199313	7	0.00969381
AXB000	49691	7	0.00969381
AXB000	213501	7	0.00969381
AXB000	148650	7	0.00969381
AXB000	107201	7	0.00969381
AXB000	1662834	7	0.00969381
AXB000	260386	7	0.00969381
AXB000	23185	7	0.00969381
AXB000	44489	7	0.00969381
AXB000	842821	7	0.00969381
AXB000	52094	7	0.00969381
AXB000	14292	7	0.00969381
AXB000	116388	7	0.00969381
AXB000	532227	7	0.00969381
AXB000	20503	7	0.00969381
AXB000	97505	7	0.00969381
AXB000	1875795	7	0.00969381
AXB000	34074	7	0.00969381
AXB000	61264	7	0.00969381
AXB000	214547	7	0.00969381
AXB000	257993	7	0.00969381
AXB000	34272	7	0.00969381
AXB000	38214	7	0.00969381
AXB000	30854	7	0.00969381
AXB000	60802	7	0.00969381
AXB000	1855372	7	0.00969381
AXB000	184134	7	0.00969381
AXB000	1251690	7	0.00969381
AXB000	433627	7	0.00969381
AXB000	103408	7	0.00969381
AXB000	44675	7	0.00969381
AXB000	35025	7	0.00969381
AXB000	1857350	7	0.00969381
AXB000	153528	7	0.00969381
AXB000	12761	7	0.00969381
AXB000	96513	7	0.00969381
AXB000	49155	7	0.00969381
AXB000	186210	7	0.00969381
AXB000	894387	7	0.00969381
AXB000	1760347	7	0.00969381
AXB000	28240	7	0.00969381
AXB000	37070	7	0.00969381
AXB000	92708	7	0.00969381
AXB000	171014	6	0.00830898
AXB000	441096	6	0.00830898
AXB000	7360	6	0.00830898
AXB000	4272255	6	0.00830898
AXB000	208805	6	0.00830898
AXB000	115008	6	0.00830898
AXB000	156783	6	0.00830898
AXB000	446152	6	0.00830898
AXB000	281817	6	0.00830898
AXB000	99207	6	0.00830898
AXB000	116115	6	0.00830898
AXB000	106010	6	0.00830898
AXB000	113235	6	0.00830898
AXB000	12316	6	0.00830898
AXB000	1614585	6	0.00830898
AXB000	281836	6	0.00830898
AXB000	198489	6	0.00830898
AXB000	197896	6	0.00830898
AXB000	101065	6	0.00830898
AXB000	263401	6	0.00830898
AXB000	196050	6	0.00830898
AXB000	24836	6	0.00830898
AXB000	108022	6	0.00830898
AXB000	29588	6	0.00830898
AXB000	31348	6	0.00830898
AXB000	47522	6	0.00830898
AXB000	174254	6	0.00830898
AXB000	180872	6	0.00830898
AXB000	54071	6	0.00830898
AXB000	22532	6	0.00830898
AXB000	25554	6	0.00830898
AXB000	44752	6	0.00830898
AXB000	24787	6	0.00830898
AXB000	44495	6	0.00830898
AXB000	61504	6	0.00830898
AXB000	1619437	6	0.00830898
AXB000	1857895	6	0.00830898
AXB000	1869655	6	0.00830898
AXB000	45485	6	0.00830898
AXB000	98354	6	0.00830898
AXB000	95380	6	0.00830898
AXB000	1880191	6	0.00830898
AXB000	266957	6	0.00830898
AXB000	1047796	6	0.00830898
AXB000	18633	6	0.00830898
AXB000	251783	6	0.00830898
AXB000	113510	6	0.00830898
AXB000	407473	6	0.00830898
AXB000	33335	6	0.00830898
AXB000	286404	6	0.00830898
AXB000	260437	6	0.00830898
AXB000	118322	6	0.00830898
AXB000	726416	6	0.00830898
AXB000	19706	6	0.00830898
AXB000	110865	6	0.00830898
AXB000	1097906	6	0.00830898
AXB000	115103	6	0.00830898
AXB000	264538	6	0.00830898
AXB000	17713	6	0.00830898
AXB000	34509	6	0.00830898
AXB000	106969	6	0.00830898
AXB000	4270523	6	0.00830898
AXB000	58583	6	0.00830898
AXB000	1870211	6	0.00830898
AXB000	173597	6	0.00830898
AXB000	421054	6	0.00830898
AXB000	281560	6	0.00830898
AXB000	197390	6	0.00830898
AXB000	104665	6	0.00830898
AXB000	116763	6	0.00830898
AXB000	3070	6	0.00830898
AXB000	92163	6	0.00830898
AXB000	352040	6	0.00830898
AXB000	2701	6	0.00830898
AXB000	35616	6	0.00830898
AXB000	42051	6	0.00830898
AXB000	196365	6	0.00830898
AXB000	47195	6	0.00830898
AXB000	117744	6	0.00830898
AXB000	36242	6	0.00830898
AXB000	695770	6	0.00830898
AXB000	110481	6	0.00830898
AXB000	169332	6	0.00830898
AXB000	21251	6	0.00830898
AXB000	210559	6	0.00830898
AXB000	209961	6	0.00830898
AXB000	2062	6	0.00830898
AXB000	188209	6	0.00830898
AXB000	35191	6	0.00830898
AXB000	2138916	6	0.00830898
AXB000	4251	6	0.00830898
AXB000	13509	6	0.00830898
AXB000	1877490	6	0.00830898
AXB000	353275	6	0.00830898
AXB000	54786	6	0.00830898
AXB000	1837058	6	0.00830898
AXB000	98080	6	0.00830898
AXB000	201330	6	0.00830898
AXB000	20131	6	0.00830898
AXB000	1664784	6	0.00830898
AXB000	156930	6	0.00830898
AXB000	109867	6	0.00830898
AXB000	113353	6	0.00830898
AXB000	111013	6	0.00830898
AXB000	283489	6	0.00830898
AXB000	189433	6	0.00830898
AXB000	791	6	0.00830898
AXB000	215811	6	0.00830898
AXB000	3995	6	0.00830898
AXB000	32199	6	0.00830898
AXB000	46438	6	0.00830898
AXB000	171069	6	0.00830898
AXB000	615150	6	0.00830898
AXB000	28509	6	0.00830898
AXB000	178443	6	0.00830898
AXB000	354457	6	0.00830898
AXB000	105878	6	0.00830898
AXB000	887345	6	0.00830898
AXB000	25768	6	0.00830898
AXB000	115781	6	0.00830898
AXB000	118733	6	0.00830898
AXB000	39731	6	0.00830898
AXB000	1938764	6	0.00830898
AXB000	181691	6	0.00830898
AXB000	106376	6	0.00830898
AXB000	1874847	6	0.00830898
AXB000	23354	6	0.00830898
AXB000	281048	6	0.00830898
AXB000	442146	6	0.00830898
AXB000	16899	6	0.00830898
AXB000	1556170	6	0.00830898
AXB000	106410	6	0.00830898
AXB000	188028	6	0.00830898
AXB000	51618	6	0.00830898
AXB000	114293	6	0.00830898
AXB000	3453	6	0.00830898
AXB000	12435	6	0.00830898
AXB000	9024	6	0.00830898
AXB000	116220	6	0.00830898
AXB000	5263	6	0.00830898
AXB000	156732	6	0.00830898
AXB000	31795	6	0.00830898
AXB000	106573	6	0.00830898
AXB000	1514846	6	0.00830898
AXB000	40923	6	0.00830898
AXB000	1866193	6	0.00830898
AXB000	113596	6	0.00830898
AXB000	258751	6	0.00830898
AXB000	1554159	6	0.00830898
AXB000	195397	6	0.00830898
AXB000	1884703	6	0.00830898
AXB000	2286	6	0.00830898
AXB000	263467	6	0.00830898
AXB000	1284370	6	0.00830898
AXB000	51082	6	0.00830898
AXB000	1861665	6	0.00830898
AXB000	1717209	6	0.00830898
AXB000	120225	6	0.00830898
AXB000	27412	6	0.00830898
AXB000	54049	6	0.00830898
AXB000	100824	6	0.00830898
AXB000	94684	6	0.00830898
AXB000	99602	6	0.00830898
AXB000	108812	6	0.00830898
AXB000	95349	6	0.00830898
AXB000	41534	6	0.00830898
AXB000	206169	6	0.00830898
AXB000	4344	6	0.00830898
AXB000	111773	6	0.00830898
AXB000	53209	6	0.00830898
AXB000	117018	6	0.00830898
AXB000	47180	6	0.00830898
AXB000	1044535	6	0.00830898
AXB000	93816	6	0.00830898
AXB000	750745	6	0.00830898
AXB000	16720	6	0.00830898
AXB000	212330	6	0.00830898
AXB000	540065	6	0.00830898
AXB000	201519	6	0.00830898
AXB000	8593	6	0.00830898
AXB000	200045	6	0.00830898
AXB000	22593	6	0.00830898
AXB000	33491	6	0.00830898
AXB000	34417	6	0.00830898
AXB000	39545	6	0.00830898
AXB000	737712	6	0.00830898
AXB000	392985	6	0.00830898
AXB000	1094046	6	0.00830898
AXB000	23401	6	0.00830898
AXB000	158159	6	0.00830898
AXB000	4277903	6	0.00830898
AXB000	19617	6	0.00830898
AXB000	112367	6	0.00830898
AXB000	285291	6	0.00830898
AXB000	2274868	6	0.00830898
AXB000	26540	6	0.00830898
AXB000	1199033	6	0.00830898
AXB000	1353528	6	0.00830898
AXB000	23317	6	0.00830898
AXB000	120018	6	0.00830898
AXB000	842236	6	0.00830898
AXB000	263189	6	0.00830898
AXB000	49077	6	0.00830898
AXB000	254659	6	0.00830898
AXB000	1871269	6	0.00830898
AXB000	1824166	6	0.00830898
AXB000	102583	6	0.00830898
AXB000	103089	6	0.00830898
AXB000	58997	6	0.00830898
AXB000	215471	6	0.00830898
AXB000	55040	6	0.00830898
AXB000	97250	6	0.00830898
AXB000	59933	6	0.00830898
AXB000	48300	6	0.00830898
AXB000	36842	6	0.00830898
AXB000	615068	6	0.00830898
AXB000	14524	6	0.00830898
AXB000	58768	6	0.00830898
AXB000	260638	6	0.00830898
AXB000	147680	6	0.00830898
AXB000	32346	6	0.00830898
AXB000	426569	6	0.00830898
AXB000	39848	6	0.00830898
AXB000	29739	6	0.00830898
AXB000	43803	6	0.00830898
AXB000	282757	6	0.00830898
AXB000	119208	6	0.00830898
AXB000	157453	6	0.00830898
AXB000	20672	6	0.00830898
AXB000	208080	6	0.00830898
AXB000	186900	5	0.00692415
AXB000	100754	5	0.00692415
AXB000	121375	5	0.00692415
AXB000	844421	5	0.00692415
AXB000	262125	5	0.00692415
AXB000	37457	5	0.00692415
AXB000	10852	5	0.00692415
AXB000	162542	5	0.00692415
AXB000	261667	5	0.00692415
AXB000	51705	5	0.00692415
AXB000	194967	5	0.00692415
AXB000	100232	5	0.00692415
AXB000	733238	5	0.00692415
AXB000	4278796	5	0.00692415
AXB000	107883	5	0.00692415
AXB000	115765	5	0.00692415
AXB000	255398	5	0.00692415
AXB000	112130	5	0.00692415
AXB000	162881	5	0.00692415
AXB000	35571	5	0.00692415
AXB000	1277275	5	0.00692415
AXB000	150381	5	0.00692415
AXB000	526984	5	0.00692415
AXB000	96243	5	0.00692415
AXB000	1886260	5	0.00692415
AXB000	6459	5	0.00692415
AXB000	894751	5	0.00692415
AXB000	24045	5	0.00692415
AXB000	59138	5	0.00692415
AXB000	1881740	5	0.00692415
AXB000	195485	5	0.00692415
AXB000	1882119	5	0.00692415
AXB000	4274037	5	0.00692415
AXB000	20373	5	0.00692415
AXB000	3589457	5	0.00692415
AXB000	187718	5	0.00692415
AXB000	404385	5	0.00692415
AXB000	114800	5	0.00692415
AXB000	114848	5	0.00692415
AXB000	1648	5	0.00692415
AXB000	732206	5	0.00692415
AXB000	167389	5	0.00692415
AXB000	106338	5	0.00692415
AXB000	1052380	5	0.00692415
AXB000	106678	5	0.00692415
AXB000	4347	5	0.00692415
AXB000	99480	5	0.00692415
AXB000	109257	5	0.00692415
AXB000	101406	5	0.00692415
AXB000	114078	5	0.00692415
AXB000	1230524	5	0.00692415
AXB000	106829	5	0.00692415
AXB000	28099	5	0.00692415
AXB000	26064	5	0.00692415
AXB000	1081542	5	0.00692415
AXB000	1858159	5	0.00692415
AXB000	13674	5	0.00692415
AXB000	5541	5	0.00692415
AXB000	37449	5	0.00692415
AXB000	11806	5	0.00692415
AXB000	15068	5	0.00692415
AXB000	1863062	5	0.00692415
AXB000	42527	5	0.00692415
AXB000	92426	5	0.00692415
AXB000	56030	5	0.00692415
AXB000	1277972	5	0.00692415
AXB000	58603	5	0.00692415
AXB000	57855	5	0.00692415
AXB000	190962	5	0.00692415
AXB000	1869453	5	0.00692415
AXB000	121254	5	0.00692415
AXB000	41272	5	0.00692415
AXB000	156040	5	0.00692415
AXB000	205520	5	0.00692415
AXB000	43807	5	0.00692415
AXB000	108316	5	0.00692415
AXB000	116694	5	0.00692415
AXB000	96447	5	0.00692415
AXB000	8898	5	0.00692415
AXB000	4277965	5	0.00692415
AXB000	48798	5	0.00692415
[truncated: 136,581 more rows]

## Sheet: Code
Treatment	Treatment	Sample ID	Date of sampling
Before treatment (non-treated)	NT	1_NT	2020-03-06
Before treatment (non-treated)	NT	14_NT	2020-03-06
Before treatment (non-treated)	NT	12_NT	2020-03-06
Before treatment (non-treated)	NT	7_NT	2020-03-06
Before treatment (non-treated)	NT	9_NT	2020-03-06
Before treatment (non-treated)	NT	15_NT	2020-03-06
Before treatment (non-treated)	NT	8_NT	2020-03-06
Before treatment (non-treated)	NT	2_NT	2020-03-06
Before treatment (non-treated)	NT	10_NT	2020-03-06
Before treatment (non-treated)	NT	16_NT	2020-03-06
Before treatment (non-treated)	NT	3_NT	2020-03-06
Before treatment (non-treated)	NT	5_NT	2020-03-06
Before treatment (non-treated)	NT	13_NT	2020-03-06
Before treatment (non-treated)	NT	11-NT	2020-03-06
Before treatment (non-treated)	NT	4_NT	2020-03-06
Before treatment (non-treated)	NT	6_NT	2020-03-06
Full irrigation-non-inoculated	FINI	12-100NM	2020-06-16
Full irrigation-non-inoculated	FINI	7-100NM	2020-06-16
Full irrigation-non-inoculated	FINI	14-100NM	2020-06-16
Full irrigation-non-inoculated	FINI	1-100NM	2020-06-16
Full irrigation-AMF-inoculated	FII	8-100M	2020-06-16
Full irrigation-AMF-inoculated	FII	15-100M	2020-06-16
Full irrigation-AMF-inoculated	FII	2-100M	2020-06-16
Full irrigation-AMF-inoculated	FII	9-100M	2020-06-16
Half irrigation-non-inoculated	HINI	16-50NM	2020-06-16
Half irrigation-non-inoculated	HINI	3-50NM	2020-06-16
Half irrigation-non-inoculated	HINI	10-50NM	2020-06-16
Half irrigation-non-inoculated	HINI	5-50NM	2020-06-16
Half irrigation-AMF-inoculated	HII	4-50M	2020-06-16
Half irrigation-AMF-inoculated	HII	11-50M	2020-06-16
Half irrigation-AMF-inoculated	HII	6-50M	2020-06-16
Half irrigation-AMF-inoculated	HII	13-50M	2020-06-16

## Sheet: Bacteria + Archaea 
Kingdom	Phylum	Class	Orden	Family	Genus	Species	Taxon	Specie	1_NT	14_NT	12_NT	7_NT	9_NT	15_NT	8_NT	2_NT	10_NT	16_NT	3_NT	5_NT	13_NT	11-NT	4_NT	6_NT	12-100NM	7-100NM	14-100NM	1-100NM	8-100M	15-100M	2-100M	9-100M	16-50NM	3-50NM	10-50NM	5-50NM	4-50M	11-50M	6-50M	13-50M	COUNTIF
Bacteria	Actinobacteria	Actinobacteria	Frankiales	Acidothermaceae	Acidothermus	sp.	Bacteria;Actinobacteria;Actinobacteria;Frankiales;Acidothermaceae;Acidothermus sp.	Acidothermus sp.	0.00161009	0.0034836	0.00129583	0.00987623	0.0026293	0.00114423	0.00376866	0.00367443	0.00132185	0.00153555	0.00198316	0.00281606	0.00483648	0.000967559	0.000644811	0.00111293	0.000428669	0.0011057	0.000469875	0.000676986	0.000735542	0.000598878	0.00055409	0.000568263	0.00303892	0.00459211	0.00379136	0.00589017	0.00431114	0.00391428	0.00272622	0.00114843	32
Bacteria	Proteobacteria	Betaproteobacteria	Burkholderiales	Comamonadaceae	Acidovorax	sp.	Bacteria;Proteobacteria;Betaproteobacteria;Burkholderiales;Comamonadaceae;Acidovorax sp.	Acidovorax sp.	0.00128386	0.000550042	0.00308713	0.000803242	0.00199899	0.00227745	0.00102913	0.00493968	0.0028385	0.000290947	0.00239505	0.00295765	0.000795261	0.00425726	0.00590511	0.00579378	0.000428669	0.000404006	0.00083296	0.000369265	0.000367771	0.000441278	0.000443272	0.000507377	0.000308767	0.00063029	0.000778226	0.000338815	0.000215557	0.000440356	0.0024942	0.00011296	32
Bacteria	Actinobacteria	Actinobacteria	Micrococcales	Micrococcaceae	Arthrobacter	cereus	Bacteria;Actinobacteria;Actinobacteria;Micrococcales;Micrococcaceae;Arthrobacter cereus	Arthrobacter cereus	0.00647191	0.0139802	0.00794649	0.00507503	0.00370984	0.000858171	0.0104798	0.00665557	0.00416035	0.00331356	0.00117464	0.00556919	0.0107117	0.00205952	0.00334284	0.00746318	0.000450103	0.00048906	0.000555306	0.000307721	0.000919427	0.000851037	0.000531927	0.000405902	0.00336394	0.000270124	0.00159636	0.00224139	0.00183224	0.00210392	0.00243619	0.00109195	32
Bacteria	Proteobacteria	Betaproteobacteria	Rhodocyclales	Rhodocyclaceae	Azospira	sp.	Bacteria;Proteobacteria;Betaproteobacteria;Rhodocyclales;Rhodocyclaceae;Azospira sp.	Azospira sp.	0.0175215	0.0257603	0.0235917	0.0182738	0.0317678	0.0306631	0.0261342	0.026657	0.0324062	0.0209482	0.0221656	0.0261941	0.0373935	0.0394349	0.0380269	0.0606547	0.0369084	0.0337026	0.0695201	0.0604056	0.0464617	0.0474374	0.0358607	0.0576178	0.00849923	0.0215199	0.0182584	0.0182439	0.0150428	0.0182259	0.0178074	0.0372392	32
Bacteria	Firmicutes	Bacilli	Bacillales	Bacillaceae	Bacillus	sp.	Bacteria;Firmicutes;Bacilli;Bacillales;Bacillaceae;Bacillus sp.	Bacillus sp.	0.00530381	0.00511081	0.00171507	0.00677279	0.00189094	0.00107821	0.00418901	0.00807682	0.00132185	0.00318425	0.00236454	0.00184066	0.00611864	0.00073258	0.000509061	0.000752864	0.00321502	0.0165855	0.00437838	0.0139397	0.0184498	0.017462	0.0132317	0.00726564	0.00927927	0.0111651	0.00921898	0.0147515	0.0109934	0.0106664	0.012703	0.0324949	32
Bacteria	Actinobacteria	Actinobacteria	Geodermatophilales	Geodermatophilaceae	Blastococcus	sp.	Bacteria;Actinobacteria;Actinobacteria;Geodermatophilales;Geodermatophilaceae;Blastococcus sp.	Blastococcus sp.	0.00206259	0.00197099	0.00154356	0.000492899	0.000702348	0.00025305	0.00220322	0.00169856	0.00115488	0.00197197	0.000213571	0.000251715	0.00298629	0.00048378	0.000899342	0.00140753	0.000578704	0.000361479	0.000213579	0.000676986	0.000796837	0.000220639	0.000687072	0.000365312	0.000390022	0.00373672	0.00373149	0.00145951	0.000862228	0.00159018	0.00208817	0.000451841	32
Bacteria	Proteobacteria	Alphaproteobacteria	Rhizobiales	Bradyrhizobiaceae	Bradyrhizobium	elkanii	Bacteria;Proteobacteria;Alphaproteobacteria;Rhizobiales;Bradyrhizobiaceae;Bradyrhizobium elkanii	Bradyrhizobium elkanii	0.0137857	0.0124905	0.00638387	0.015006	0.00659127	0.00382876	0.00972605	0.0129472	0.00589962	0.00589975	0.00338662	0.00737839	0.0105169	0.00544598	0.00313921	0.00464812	0.00608711	0.00335963	0.00570257	0.00233868	0.00484232	0.0046019	0.0038343	0.00320662	0.00955554	0.00889159	0.0101568	0.00628111	0.00909959	0.00650749	0.0189095	0.00621282	32
Bacteria	Proteobacteria	Alphaproteobacteria	Rhizobiales	Bradyrhizobiaceae	Bradyrhizobium	sp.	Bacteria;Proteobacteria;Alphaproteobacteria;Rhizobiales;Bradyrhizobiaceae;Bradyrhizobium sp.	Bradyrhizobium sp.	0.00230463	0.0038503	0.00314429	0.00304867	0.00320559	0.00156231	0.00185534	0.00334512	0.00432732	0.00202046	0.00215096	0.00254861	0.00335957	0.00272299	0.0019514	0.00281506	0.00295782	0.00131834	0.00230666	0.00126165	0.00229857	0.00154447	0.00210554	0.00215128	0.00167384	0.00150819	0.00335236	0.00190258	0.00190922	0.00114982	0.00348028	0.00176971	32
Bacteria	Verrucomicrobia	Spartobacteria	Chthoniobacterales	Chthoniobacteraceae	Chthoniobacter	sp.	Bacteria;Verrucomicrobia;Spartobacteria;Chthoniobacterales;Chthoniobacteraceae;Chthoniobacter sp.	Chthoniobacter sp.	0.011902	0.00710471	0.012501	0.00618862	0.00531264	0.00480796	0.00571097	0.0118726	0.00627531	0.00302261	0.00779534	0.00698509	0.0053883	0.0100764	0.010317	0.00648118	0.00342936	0.00248783	0.00311826	0.00230791	0.00429066	0.00176511	0.00558523	0.00395754	0.00380271	0.003264	0.0102167	0.00323178	0.00665148	0.00645856	0.0171694	0.00574215	32
Bacteria	Proteobacteria	Gammaproteobacteria	Enterobacteriales	Enterobacteriaceae	Escherichia	sp.	Bacteria;Proteobacteria;Gammaproteobacteria;Enterobacteriales;Enterobacteriaceae;Escherichia sp.	Escherichia sp.	0.0345695	0.0402219	0.0577978	0.0193326	0.0538467	0.0426115	0.026859	0.0513034	0.0620713	0.0740783	0.0440414	0.0541659	0.0518056	0.0697887	0.0440508	0.092635	0.107082	0.0720407	0.0959612	0.113026	0.100953	0.0759629	0.101687	0.11832	0.0179573	0.0224428	0.0317277	0.0255675	0.0248968	0.0449163	0.0216937	0.0769071	32
Bacteria	Bacteroidetes	Sphingobacteria	Sphingobacteriales	Chitinophagaceae	Flavisolibacter	sp.	Bacteria;Bacteroidetes;Sphingobacteria;Sphingobacteriales;Chitinophagaceae;Flavisolibacter sp.	Flavisolibacter sp.	0.0180056	0.00208558	0.00644104	0.000821498	0.00295346	0.00549009	0.00398608	0.00171589	0.00429949	0.0014709	0.00213571	0.00113272	0.0027753	0.00481015	0.00958732	0.00959083	0.00267918	0.000808012	0.00403665	0.00172324	0.00346318	0.00167055	0.00498681	0.00511436	0.000617535	0.00175581	0.0024544	0.000599442	0.00158588	0.00212839	0.0295824	0.0016944	32
Bacteria	Actinobacteria	Actinobacteria	Micrococcales	Microbacteriaceae	Frigoribacterium	sp.	Bacteria;Actinobacteria;Actinobacteria;Micrococcales;Microbacteriaceae;Frigoribacterium sp.	Frigoribacterium sp.	0.0006735	0.001123	0.000552634	0.001643	0.000882438	0.000407081	0.00192782	0.0010226	0.000584397	0.000404093	0.000442397	0.000975395	0.00107117	0.00073258	0.00130659	0.00124386	0.00154321	0.00263667	0.00249888	0.00483122	0.00239051	0.00356175	0.00139631	0.00215128	0.00159259	0.00126058	0.00123718	0.00166801	0.00115477	0.000587142	0.00116009	0.00178854	32
Bacteria	Actinobacteria	Thermoleophilia	Gaiellales	Gaiellaceae	Gaiella	sp.	Bacteria;Actinobacteria;Thermoleophilia;Gaiellales;Gaiellaceae;Gaiella sp.	Gaiella sp.	0.0133437	0.0406115	0.0157786	0.0719084	0.0188554	0.00937387	0.0333961	0.036311	0.0130933	0.0391647	0.00893947	0.0150714	0.0457032	0.00552891	0.00375008	0.0116858	0.0204261	0.0287907	0.017364	0.0199095	0.0372981	0.0270125	0.036437	0.021736	0.0529455	0.0410589	0.0436605	0.0456097	0.0331342	0.0466778	0.0459977	0.0535055	32
Bacteria	Planctomycetes	Planctomycetia	Planctomycetales	Planctomycetaceae	Gemmata	sp.	Bacteria;Planctomycetes;Planctomycetia;Planctomycetales;Planctomycetaceae;Gemmata sp.	Gemmata sp.	0.0168059	0.0515206	0.0394466	0.0272372	0.0333706	0.0213663	0.0372953	0.0437292	0.0341315	0.0586743	0.0166128	0.028019	0.051481	0.0480186	0.0370427	0.0865466	0.0771605	0.0460142	0.0479913	0.0405576	0.0453891	0.0643636	0.0351293	0.0774664	0.0294954	0.0184135	0.0304306	0.0435768	0.0519493	0.0319748	0.0185615	0.0590782	32
Bacteria	Gemmatimonadetes	Gemmatimonadetes	Gemmatimonadales	Gemmatimonadaceae	Gemmatimonas	sp.	Bacteria;Gemmatimonadetes;Gemmatimonadetes;Gemmatimonadales;Gemmatimonadaceae;Gemmatimonas sp.	Gemmatimonas sp.	0.0841243	0.061811	0.0980829	0.0954398	0.123739	0.125007	0.0884186	0.047525	0.103591	0.075727	0.148005	0.13687	0.0690416	0.100972	0.118238	0.0864812	0.0472394	0.05318	0.0400034	0.0728683	0.0479022	0.0631974	0.0297214	0.0522396	0.0678476	0.0552179	0.0623379	0.0701869	0.0626347	0.0671543	0.0346288	0.0426425	32
Bacteria	Proteobacteria	Deltaproteobacteria	Myxococcales	Haliangiaceae	Haliangium	sp.	Bacteria;Proteobacteria;Deltaproteobacteria;Myxococcales;Haliangiaceae;Haliangium sp.	Haliangium sp.	0.00573527	0.0105425	0.00626953	0.00706488	0.00732964	0.00498399	0.00684157	0.0165869	0.00790327	0.00762927	0.00370698	0.00501856	0.014477	0.00858363	0.00734745	0.0159083	0.00788752	0.0148419	0.00655689	0.0162477	0.0119219	0.00598878	0.0126333	0.015749	0.00528155	0.0146542	0.0099573	0.011624	0.00640512	0.0115471	0.0102088	0.0104677	32
Bacteria	Actinobacteria	Acidimicrobiia	Acidimicrobiales	Iamiaceae	Iamia	sp.	Bacteria;Actinobacteria;Acidimicrobiia;Acidimicrobiales;Iamiaceae;Iamia sp.	Iamia sp.	0.000662976	0.00281897	0.00093376	0.000985797	0.000900447	0.000319063	0.00100014	0.00131725	0.00052874	0.00145473	0.000244081	0.000314644	0.0038627	0.000760225	0.000271499	0.000851064	0.000278635	0.00042527	0.000384443	0.000184632	0.00116461	0.000567358	0.000687072	0.000832099	0.00105631	0.00198091	0.00315281	0.00179833	0.00164747	0.00420785	0.00208817	0.000734242	32
Bacteria	Acidobacteria	Acidobacteriia	Acidobacteriales	Acidobacteriaceae	Koribacter	sp.	Bacteria;Acidobacteria;Acidobacteriia;Acidobacteriales;Acidobacteriaceae;Koribacter sp.	Koribacter sp.	0.0342854	0.0401989	0.0255545	0.0291906	0.0452384	0.0293318	0.0425859	0.057387	0.0302356	0.0333781	0.027749	0.0327229	0.0528767	0.0463046	0.0468506	0.0328969	0.0458891	0.0688724	0.0577305	0.0725605	0.0570658	0.0763727	0.0382544	0.0672376	0.0451613	0.0650999	0.0450972	0.050275	0.0427111	0.0256385	0.0266241	0.0567061	32
Bacteria	Chloroflexi	Ktedonobacteria	Ktedonobacterales	Ktedonobacteraceae	Ktedonobacter	sp.	Bacteria;Chloroflexi;Ktedonobacteria;Ktedonobacterales;Ktedonobacteraceae;Ktedonobacter sp.	Ktedonobacter sp.	0.00254667	0.0108863	0.00302996	0.015864	0.00628512	0.00309162	0.00891434	0.0120459	0.00434123	0.004542	0.010404	0.00336669	0.00772539	0.00601269	0.00407249	0.00454992	0.00634431	0.0111633	0.0102305	0.00729298	0.00692635	0.00561054	0.00669341	0.0109593	0.0165759	0.0101972	0.0110548	0.00834007	0.00986943	0.00819552	0.00493039	0.00498908	32
Bacteria	Actinobacteria	Actinobacteria	Propionibacteriales	Nocardioidaceae	Marmoricola	sp.	Bacteria;Actinobacteria;Actinobacteria;Propionibacteriales;Nocardioidaceae;Marmoricola sp.	Marmoricola sp.	0.0033675	0.00208558	0.00379221	0.00102231	0.00172886	0.00138628	0.0036672	0.00225319	0.00233759	0.00172952	0.00120515	0.00100686	0.00253185	0.00233596	0.00159506	0.00297872	0.00265775	0.000148844	0.00224258	0.000400037	0.000398419	0.000157599	0.000465436	0.000710328	0.000422524	0.0010805	0.00714371	0.000599442	0.000816037	0.000856248	0.00220418	0.000244747	32
Bacteria	Proteobacteria	Betaproteobacteria	Burkholderiales	Oxalobacteraceae	Massilia	sp.	Bacteria;Proteobacteria;Betaproteobacteria;Burkholderiales;Oxalobacteraceae;Massilia sp.	Massilia sp.	0.008082	0.00426283	0.00360165	0.00242798	0.00385391	0.00593018	0.00489926	0.00466237	0.00530131	0.00827582	0.00366122	0.00423196	0.00579404	0.00909506	0.010843	0.0149918	0.00304355	0.00225393	0.00177271	0.00430809	0.0043826	0.00334111	0.00405594	0.00771213	0.00120257	0.00249865	0.00391108	0.00271052	0.0025097	0.00435463	0.00330626	0.00325702	32
Bacteria	Proteobacteria	Alphaproteobacteria	Rhizobiales	Phyllobacteriaceae	Mesorhizobium	ciceri	Bacteria;Proteobacteria;Alphaproteobacteria;Rhizobiales;Phyllobacteriaceae;Mesorhizobium ciceri	Mesorhizobium ciceri	0.00172584	0.00116884	0.00160073	0.000492899	0.000828411	0.000407081	0.000971155	0.000363977	0.000542654	0.00126077	0.000183061	0.000613555	0.000681652	0.00226685	0.00100115	0.00124386	0.000685871	0.000170108	0.000299011	0.000676986	0.000704894	0.000315199	0.000531927	0.000953869	0.000195011	0.00258869	0.000718362	0.000443066	0.00055429	0.0010275	0.00156613	0.000338881	32
Bacteria	Proteobacteria	Alphaproteobacteria	Rhizobiales	Phyllobacteriaceae	Mesorhizobium	sp.	Bacteria;Proteobacteria;Alphaproteobacteria;Rhizobiales;Phyllobacteriaceae;Mesorhizobium sp.	Mesorhizobium sp.	0.000378844	0.000572961	0.00106715	0.000876264	0.000810402	0.000484096	0.000594289	0.000485302	0.00182276	0.000420256	0.00155602	0.00144736	0.000535584	0.00139605	0.000593905	0.00121113	0.000771605	0.000361479	0.00117469	0.000523125	0.000582304	0.000535838	0.000576254	0.000547967	0.000227513	0.000472717	0.000638544	0.000495191	0.000723656	0.000293571	0.00116009	0.000395361	32
Bacteria	Proteobacteria	Alphaproteobacteria	Rhizobiales	Phyllobacteriaceae	Mesorhizobium	tianshanense	Bacteria;Proteobacteria;Alphaproteobacteria;Rhizobiales;Phyllobacteriaceae;Mesorhizobium tianshanense	Mesorhizobium tianshanense	0.000515648	0.00119176	0.00163884	0.000401621	0.00149474	0.000506101	0.000898681	0.000710621	0.00107139	0.00127693	0.000274591	0.000597823	0.000811491	0.00186601	0.00183262	0.00157119	0.00100737	0.000212635	0.000384443	0.000400037	0.000582304	0.000315199	0.000199473	0.000446492	0.000130007	0.000787862	0.000458954	0.000364878	0.000246351	0.000440356	0.00185615	0.000282401	32
Bacteria	Proteobacteria	Alphaproteobacteria	Rhizobiales	Rhizobiales-Incertae-sedis	Nordella	sp.	Bacteria;Proteobacteria;Alphaproteobacteria;Rhizobiales;Rhizobiales-Incertae-sedis;Nordella sp.	Nordella sp.	0.0016627	0.00135219	0.0016579	0.000748476	0.00149474	0.000616123	0.00136252	0.00218386	0.00104357	0.0014709	0.000732243	0.000550626	0.0021748	0.00129929	0.00122175	0.0010802	0.00102881	0.0015735	0.000469875	0.00175401	0.0012872	0.00135536	0.00301425	0.00198892	0.000698789	0.00245363	0.00155645	0.00221533	0.00140112	0.000880712	0.00319026	0.000790722	32
Bacteria	Proteobacteria	Alphaproteobacteria	Sphingomonadales	Sphingomonadaceae	Novosphingobium	sp.	Bacteria;Proteobacteria;Alphaproteobacteria;Sphingomonadales;Sphingomonadaceae;Novosphingobium sp.	Novosphingobium sp.	0.0370425	0.0857837	0.0557779	0.0645332	0.0759437	0.0831545	0.0365995	0.0481143	0.113345	0.0641537	0.119706	0.109669	0.0572426	0.0760087	0.0486154	0.106841	0.172411	0.201216	0.311698	0.157522	0.194459	0.16756	0.201002	0.160291	0.0366458	0.0364443	0.0629964	0.0729756	0.0451284	0.0566102	0.0180974	0.172999	32
Bacteria	Firmicutes	Bacilli	Bacillales	Paenibacillaceae	Paenibacillus	chondroitinus	Bacteria;Firmicutes;Bacilli;Bacillales;Paenibacillaceae;Paenibacillus chondroitinus	Paenibacillus chondroitinus	0.00664029	0.00536291	0.00131489	0.00405272	0.00298948	0.00398279	0.00414553	0.00103993	0.00278284	0.00134159	0.00292897	0.0040117	0.00141199	0.00120254	0.0014084	0.00333879	0.00488683	0.0164367	0.00397258	0.0148321	0.0204726	0.00967661	0.015581	0.00708299	0.0062891	0.00420944	0.00389113	0.00346634	0.00866847	0.00484392	0.00701856	0.0260938	32
Bacteria	Firmicutes	Bacilli	Bacillales	Paenibacillaceae	Paenibacillus	sp.	Bacteria;Firmicutes;Bacilli;Bacillales;Paenibacillaceae;Paenibacillus sp.	Paenibacillus sp.	0.00591417	0.00368987	0.00504993	0.00253752	0.00307953	0.00159532	0.00344978	0.00233985	0.00262978	0.00483295	0.00138821	0.00242276	0.00318104	0.00146516	0.00229078	0.00464812	0.00567987	0.00999383	0.00232802	0.0225559	0.00732477	0.00857341	0.0150491	0.00765125	0.00546031	0.0104223	0.00496867	0.00661993	0.00446511	0.00435463	0.00406032	0.00702237	32
Bacteria	Verrucomicrobia	Verrucomicrobiae	Verrucomicrobiales	Incertae-sedis	Pedosphaera	sp.	Bacteria;Verrucomicrobia;Verrucomicrobiae;Verrucomicrobiales;Incertae-sedis;Pedosphaera sp.	Pedosphaera sp.	0.0385789	0.0171659	0.0261072	0.0210851	0.022223	0.0223564	0.0233222	0.0430706	0.0171423	0.0220796	0.020457	0.0173054	0.0305607	0.0280177	0.0212788	0.00527005	0.00735168	0.0104829	0.00704812	0.0117549	0.0103895	0.00879405	0.00995146	0.0140036	0.0157634	0.0252791	0.0342619	0.0354453	0.0298239	0.0356933	0.0142691	0.00992168	32
Bacteria	Planctomycetes	Planctomycetia	Planctomycetales	Planctomycetaceae	Planctomyces	sp.	Bacteria;Planctomycetes;Planctomycetia;Planctomycetales;Planctomycetaceae;Planctomyces sp.	Planctomyces sp.	0.00248353	0.00673802	0.00598369	0.00735697	0.00457427	0.00206841	0.000173938	0.0277316	0.00660925	0.00706354	0.00323407	0.00341388	0.00798507	0.00320677	0.00196837	0.0089689	0.00739455	0.00778243	0.00653553	0.0049543	0.00303411	0.00179663	0.00600634	0.00375459	0.00279516	0.00402935	0.00425031	0.00406578	0.00457289	0.00675213	0.00684455	0.00244747	32
Bacteria	Proteobacteria	Alphaproteobacteria	Rhizobiales	Xanthobacteraceae	Pseudolabrys	sp.	Bacteria;Proteobacteria;Alphaproteobacteria;Rhizobiales;Xanthobacteraceae;Pseudolabrys sp.	Pseudolabrys sp.	0.00991308	0.00976325	0.00504993	0.00797766	0.00801397	0.00513802	0.00665314	0.0273329	0.00420209	0.00229525	0.00350866	0.00832232	0.0172685	0.00960648	0.00546392	0.00563011	0.00402949	0.00729337	0.00486961	0.00427732	0.00714089	0.00598878	0.00534143	0.00489112	0.00508654	0.00648298	0.00790198	0.0167323	0.00508099	0.01096	0.00614849	0.00847202	32
Bacteria	Proteobacteria	Gammaproteobacteria	Xanthomonadales	Xanthomonadaceae	Rhodanobacter	sp.	Bacteria;Proteobacteria;Gammaproteobacteria;Xanthomonadales;Xanthomonadaceae;Rhodanobacter sp.	Rhodanobacter sp.	0.000694547	0.000916737	0.0043639	0.00184381	0.00315156	0.00137527	0.00334831	0.00542499	0.00151665	0.000371765	0.000839029	0.00291045	0.00191512	0.00985528	0.0194292	0.00900164	0.00214335	0.00193498	0.00224258	0.00138474	0.00171626	0.00283679	0.000687072	0.00554056	0.000520029	0.000675311	0.000977771	0.00057338	0.00241732	0.00122321	0.000696056	0.000960163	32
Bacteria	Proteobacteria	Alphaproteobacteria	Rhizobiales	Hyphomicrobiaceae	Rhodoplanes	sp.	Bacteria;Proteobacteria;Alphaproteobacteria;Rhizobiales;Hyphomicrobiaceae;Rhodoplanes sp.	Rhodoplanes sp.	0.0655821	0.0265166	0.0289847	0.0691884	0.0407722	0.0511602	0.0328453	0.000207987	0.0271049	0.0268479	0.0447736	0.0710465	0.0239552	0.0134352	0.0170026	0.0179051	0.0336505	0.0357652	0.0433139	0.0208942	0.0426614	0.056326	0.000465436	0.0209242	0.0351507	0.0288808	0.0228878	0.0259324	0.0299162	0.0283296	0.0343968	0.0885044	32
Bacteria	Chloroflexi	Chloroflexia	Chloroflexales	Roseiflexaceae	Roseiflexus	sp.	Bacteria;Chloroflexi;Chloroflexia;Chloroflexales;Roseiflexaceae;Roseiflexus sp.	Roseiflexus sp.	0.00988151	0.0130635	0.0116244	0.0163934	0.0107693	0.0130596	0.0110451	0.00982737	0.0165996	0.0156465	0.0103734	0.0130892	0.0108902	0.00591593	0.00865404	0.00821604	0.00353652	0.000765485	0.00316097	0.000430809	0.00153238	0.00176511	0.000354618	0.00133948	0.0120419	0.00519989	0.0150657	0.00495191	0.00515797	0.0047216	0.00881671	0.00227803	32
Bacteria	Actinobacteria	Rubrobacteria	Rubrobacterales	Rubrobacteriaceae	Rubrobacter	sp.	Bacteria;Actinobacteria;Rubrobacteria;Rubrobacterales;Rubrobacteriaceae;Rubrobacter sp.	Rubrobacter sp.	0.0242565	0.0245915	0.0218004	0.0318376	0.0323621	0.0381226	0.0377011	0.0158936	0.0210661	0.0220796	0.0432786	0.0315902	0.0201574	0.0190747	0.0239768	0.0130278	0.0434671	0.0291948	0.0331902	0.0274487	0.0202887	0.0240497	0.0177752	0.0211475	0.0294142	0.0258644	0.0246239	0.0241341	0.0245889	0.0184705	0.024478	0.0307064	32
Bacteria	Firmicutes	Bacilli	Bacillales	Thermoactinomycetaceae	Shimazuella	sp.	Bacteria;Firmicutes;Bacilli;Bacillales;Thermoactinomycetaceae;Shimazuella sp.	Shimazuella sp.	0.00189422	0.00114592	0.00276317	0.000931031	0.00289944	0.00213442	0.00276852	0.000641292	0.00096008	0.00137392	0.00382902	0.00305204	0.00204496	0.00297179	0.00624449	0.00340426	0.00203618	0.00310447	0.000747528	0.00470813	0.00159367	0.00182815	0.00230502	0.00194833	0.000633786	0.00328651	0.00107754	0.00104251	0.00110858	0.00247089	0.000522042	0.00239099	32
Bacteria	Proteobacteria	Alphaproteobacteria	Rhodospirillales	Rhodospirillaceae	Skermanella	sp.	Bacteria;Proteobacteria;Alphaproteobacteria;Rhodospirillales;Rhodospirillaceae;Skermanella sp.	Skermanella sp.	0.00119967	0.00270438	0.0017913	0.00140567	0.00239519	0.0014853	0.00186984	0.00265183	0.00147491	0.00250537	0.00128143	0.00113272	0.00298629	0.00147898	0.00120478	0.00232406	0.00250772	0.00106317	0.00164456	0.00141552	0.0012259	0.000693438	0.00130765	0.00115682	0.00071504	0.00387178	0.00281359	0.00182439	0.00153969	0.00178589	0.00382831	0.000809549	32
Bacteria	Proteobacteria	Deltaproteobacteria	Myxococcales	Polyangiaceae	Sorangium	sp.	Bacteria;Proteobacteria;Deltaproteobacteria;Myxococcales;Polyangiaceae;Sorangium sp.	Sorangium sp.	0.0006735	0.00128343	0.00100999	0.00125963	0.000864429	0.000407081	0.00120307	0.00280782	0.000848767	0.00101831	0.000228826	0.000471965	0.00267792	0.00091227	0.000729655	0.000687398	0.000342936	0.00142465	0.000277653	0.000923162	0.00137914	0.000504318	0.00161794	0.00111623	0.000455026	0.00292635	0.00141677	0.00143345	0.000723656	0.00188375	0.00243619	0.000828376	32
Bacteria	Proteobacteria	Gammaproteobacteria	Xanthomonadales	Xanthomonadaceae	Thermomonas	sp.	Bacteria;Proteobacteria;Gammaproteobacteria;Xanthomonadales;Xanthomonadaceae;Thermomonas sp.	Thermomonas sp.	0.000315703	0.00126051	0.00139111	0.000803242	0.00131465	0.000517103	0.000840702	0.000537299	0.000932252	0.00103448	0.00132719	0.00105406	0.00118478	0.000981381	0.000627842	0.00173486	0.000300069	0.000106317	0.000277653	0.000307721	0.000490361	0.000346719	0.00343536	0.000588558	0.000276266	0.000922925	0.000359181	0.000312752	0.000138572	0.000733927	0.00968677	0.000753069	32
Bacteria	Proteobacteria	Alphaproteobacteria	Rhodospirillales	Acetobacteraceae	Acidicaldus	sp.	Bacteria;Proteobacteria;Alphaproteobacteria;Rhodospirillales;Acetobacteraceae;Acidicaldus sp.	Acidicaldus sp.	0.000263086	0.00073339	0.000590746	0.000511154	0.000918456	0.000440088	0.000753732	0.000693289	0.00026437	0.000905168	0.000244081	0.000456233	0.00128216	0.00103667	0.000424218	0.000523732	0.000278635	0.000106317	0.000213579	0.000123088	0.000183885	9.45597e-05	0.000110818	0.000263836	0.000195011	0.000450207	0.000678453	0.00028669	0.000646671	0.000538213	0.000116009	0.000150614	32
Bacteria	Proteobacteria	Gammaproteobacteria	Chromatiales	Ectothiorhodospiraceae	Acidiferrobacter	sp.	Bacteria;Proteobacteria;Gammaproteobacteria;Chromatiales;Ectothiorhodospiraceae;Acidiferrobacter sp.	Acidiferrobacter sp.	0.000347273	0.00132927	0.0016579	0.000784987	0.000702348	0.000165033	0.000231918	0.000329312	0.00158622	0.00350752	0.00125092	0.000786609	0.000308366	0.000331735	0.00218896	0.00104746	0.000600137	0.000297689	0.000662096	0.000492353	0.000153238	0.000472798	0.00228285	0.000284131	0.000731291	0.000337655	0.000738317	0.000390941	0.000169366	0.000513749	0.000406032	5.64802e-05	32
Bacteria	Actinobacteria	Acidimicrobiia	Acidimicrobiales	Acidimicrobiales-Incertae-sedis	Aciditerrimonas	sp.	Bacteria;Actinobacteria;Acidimicrobiia;Acidimicrobiales;Acidimicrobiales-Incertae-sedis;Aciditerrimonas sp.	Aciditerrimonas sp.	0.000431461	0.000527124	0.00057169	0.000638943	0.00034217	0.000407081	0.000768227	0.00077995	0.00016697	0.000614221	0.000259336	0.000298911	0.000649193	0.000552891	6.78748e-05	0.000360065	0.000214335	0.000531587	0.000341727	0.000553897	0.000459714	0.000346719	0.00117467	0.000507377	0.000422524	0.00114803	0.000538772	0.000417003	0.000107779	0.00080732	0.000464037	0.000583628	32
Bacteria	Proteobacteria	Gammaproteobacteria	Legionellales	Coxiellaceae	Aquicella	sp.	Bacteria;Proteobacteria;Gammaproteobacteria;Legionellales;Coxiellaceae;Aquicella sp.	Aquicella sp.	0.00139962	2.29184e-05	0.00323958	0.00297565	0.00185492	0.000792158	0.00431947	0.00644759	0.00212887	0.00538251	0.00157127	0.00158895	0.00572912	0.00181072	0.00268106	0.00507365	0.000428669	0.000233898	0.000811602	0.00015386	0.000306476	0.000409759	0.000576254	0.000892984	0.000308767	0.000427697	0.000718362	0.000208502	0.00055429	0.000318035	0.00243619	0.00016944	32
Bacteria	Armatimonadetes	Chthonomonadetes	Chthonomonadales	Chthonomonadaceae	Chthonomonas	sp.	Bacteria;Armatimonadetes;Chthonomonadetes;Chthonomonadales;Chthonomonadaceae;Chthonomonas sp.	Chthonomonas sp.	0.00186265	0.00135219	0.00266789	0.00129614	0.0034217	0.00178235	0.00391361	0.00166389	0.0016697	0.000775858	0.001495	0.00275313	0.00220725	0.00388406	0.00582027	0.00252046	0.00205761	0.000212635	0.000640738	0.000307721	0.000245181	0.000409759	6.64908e-05	0.00117712	0.00110506	0.000382676	0.00221495	0.000938257	0.00167827	0.000366964	0.000580046	0.000922509	32
Bacteria	Proteobacteria	Alphaproteobacteria	Rhodospirillales	Rhodospirillaceae	Defluviicoccus	sp.	Bacteria;Proteobacteria;Alphaproteobacteria;Rhodospirillales;Rhodospirillaceae;Defluviicoccus sp.	Defluviicoccus sp.	0.00276766	0.00343776	0.00484031	0.0052941	0.00662729	0.00485197	0.00614582	0.00402108	0.00456386	0.00124461	0.00781059	0.00660751	0.00365171	0.00884626	0.00615964	0.00144026	0.00355796	2.12635e-05	0.00354542	0.00412346	0.00245181	0.00318351	0.00270396	0.00314574	0.00253514	0.00216099	0.00253422	0.00424822	0.00423416	0.00269107	0.00145012	0.00205211	32
Bacteria	Tectomicrobia	Incertae-sedis	Incertae-sedis	Incertae-sedis	Entotheonella	sp.	Bacteria;Tectomicrobia;Incertae-sedis;Incertae-sedis;Incertae-sedis;Entotheonella sp.	Entotheonella sp.	0.00168375	0.000664635	0.000705084	0.00228194	0.00142271	0.00474194	0.00186984	0.000207987	0.00203147	0.00105064	0.00250183	0.00232836	0.000340826	0.000290268	0.000967216	0.000654664	0.00428669	0.00199877	0.00151641	9.23162e-05	0.000950075	0.000346719	0.000265963	0.000527672	0.00263265	0.000270124	0.000957816	0.000651568	0.00080064	0.00181035	0.000522042	0.000376534	32
Bacteria	Armatimonadetes	Fimbriimonadia	Fimbriimonadales	Fimbriimonadaceae	Fimbriimonas	sp.	Bacteria;Armatimonadetes;Fimbriimonadia;Fimbriimonadales;Fimbriimonadaceae;Fimbriimonas sp.	Fimbriimonas sp.	0.000947109	0.000572961	0.000666972	0.000456388	0.000378188	0.000242048	0.000579794	0.000727953	0.000403512	0.000242456	0.000106785	0.000298911	0.00105494	0.000898448	0.000441186	0.000360065	0.000407236	0.000170108	0.000299011	0.000276949	0.000490361	0.000220639	0.0002438	0.000710328	3.25018e-05	0.000472717	0.000518817	0.000443066	0.00040032	0.000244642	0.00237819	0.000225921	32
Bacteria	Proteobacteria	Alphaproteobacteria	Rhizobiales	Beijerinckiaceae	Methylorosula	sp.	Bacteria;Proteobacteria;Alphaproteobacteria;Rhizobiales;Beijerinckiaceae;Methylorosula sp.	Methylorosula sp.	0.00313598	0.000572961	0.000743197	0.000383366	0.000324161	0.00035207	0.000579794	0.000571963	0.00052874	0.000145473	0.000213571	0.000424769	0.000568043	0.000746403	0.000831467	0.00216039	0.000192901	0.000148844	0.000128148	0.000707758	0.000919427	0.000220639	0.000487599	0.000750918	1.62509e-05	0.000270124	0.000897953	0.000208502	0.000446511	0.000195714	0.000522042	0.000244747	32
Bacteria	Proteobacteria	Alphaproteobacteria	Rhizobiales	Phyllobacteriaceae	Nitratireductor	sp.	Bacteria;Proteobacteria;Alphaproteobacteria;Rhizobiales;Phyllobacteriaceae;Nitratireductor sp.	Nitratireductor sp.	0.000378844	0.000802145	0.000838479	0.000620687	0.000756375	0.00104521	0.000681258	0.000693289	0.00157231	0.0011153	0.000884794	0.000613555	0.000470665	0.00105049	0.000797529	0.000589198	0.000707305	0.000233898	0.00061938	6.15441e-05	0.000214533	0.000283679	0.000288127	0.000507377	0.000308767	0.000135062	0.000458954	0.00028669	0.000585083	0.000366964	0.000580046	0.000207094	32
Bacteria	Proteobacteria	Deltaproteobacteria	Myxococcales	Phaselicystidaceae	Phaselicystis	sp.	Bacteria;Proteobacteria;Deltaproteobacteria;Myxococcales;Phaselicystidaceae;Phaselicystis sp.	Phaselicystis sp.	0.000326226	0.000550042	0.000304901	0.000565921	0.000252125	0.000319063	0.000318887	0.00103993	0.000320027	0.000727367	4.57652e-05	0.000173054	0.000486894	0.000193512	0.00013575	0.000327332	0.000407236	0.000914329	0.000576664	0.000430809	0.000796837	0.000283679	0.00104169	0.000629148	0.000877549	0.0023861	0.000718362	0.00122495	0.000508099	0.00117428	0.00191415	0.000696589	32
Bacteria	Proteobacteria	Alphaproteobacteria	Caulobacterales	Caulobacteraceae	Phenylobacterium	sp.	Bacteria;Proteobacteria;Alphaproteobacteria;Caulobacterales;Caulobacteraceae;Phenylobacterium sp.	Phenylobacterium sp.	0.00322017	0.00178764	0.00219148	0.00162474	0.00127863	0.00105621	0.001406	0.00327579	0.00150273	0.0010668	0.000564437	0.00231263	0.00209365	0.00222539	0.000848436	0.00477905	0.00107167	2.12635e-05	0.00115333	0.00107702	0.00242116	0.000693438	0.00159578	0.00231364	0.000747542	0.00175581	0.00285349	0.00185045	0.00158588	0.0017125	0.0024942	0.00120491	32
Bacteria	Proteobacteria	Betaproteobacteria	Burkholderiales	Comamonadaceae	Ramlibacter	sp.	Bacteria;Proteobacteria;Betaproteobacteria;Burkholderiales;Comamonadaceae;Ramlibacter sp.	Ramlibacter sp.	0.014354	0.00119176	0.00712707	0.000657198	0.00165682	0.00739347	0.00471083	0.0021492	0.00555177	0.000792022	0.00320356	0.00289472	0.00199627	0.0054598	0.0146101	0.0289689	0.00150034	0.00048906	0.00153777	0.00227713	0.00346318	0.000598878	0.00152929	0.00657561	4.87527e-05	0.000585269	0.00159636	0.000260627	0.000662068	0.000342499	0.00203016	0.00109195	32
Bacteria	Proteobacteria	Alphaproteobacteria	Rhodospirillales	Rhodospirillales-Incertae-sedis	Reyranella	sp.	Bacteria;Proteobacteria;Alphaproteobacteria;Rhodospirillales;Rhodospirillales-Incertae-sedis;Reyranella sp.	Reyranella sp.	0.000452508	0.00233768	0.000533577	0.00136916	0.000792393	0.000396079	0.000695753	0.00376109	0.000765281	0.00155172	6.10203e-05	0.000251715	0.00240201	0.000718758	0.000152718	0.00173486	0.000428669	0.000808012	0.000512591	0.000307721	0.000674247	0.000378239	0.000908708	0.000649443	0.000438775	0.00308392	0.00141677	0.00148557	0.000970007	0.00381642	0.00150812	0.000583628	32
Bacteria	Proteobacteria	Betaproteobacteria	Burkholderiales	Comamonadaceae	Rhizobacter	globosum	Bacteria;Proteobacteria;Betaproteobacteria;Burkholderiales;Comamonadaceae;Rhizobacter globosum	Rhizobacter globosum	0.000926062	0.000137511	0.00120055	0.000821498	0.000378188	0.00104521	0.000492825	0.000415973	0.00168362	3.23274e-05	0.00280693	0.00272167	0.000146068	0.000856981	0.00546392	0.000981997	0.00107167	0.000637904	0.00102518	0.000369265	0.00147108	0.000409759	0.000509763	0.000872689	0.000292516	0.000270124	0.00039909	0.000156376	0.000461908	0.000146785	0.0012181	0.000225921	32
Bacteria	Actinobacteria	Actinobacteria	Micrococcales	Intrasporangiaceae	Terrabacter	sp.	Bacteria;Actinobacteria;Actinobacteria;Micrococcales;Intrasporangiaceae;Terrabacter sp.	Terrabacter sp.	0.00108391	0.00116884	0.00160073	0.000346855	0.000630313	0.000319063	0.00221771	0.000849279	0.000292198	0.000598057	0.000122041	0.000188786	0.00176905	0.000691114	0.001086	0.000981997	0.00420096	0.000191371	0.000961107	0.00344647	0.00119526	0.000441278	0.000930872	0.00117712	6.50037e-05	0.00126058	0.0024544	0.000469129	0.000862228	0.000709463	0.00168213	0.000301227	32
Bacteria	Actinobacteria	Actinobacteria	Streptosporangiales	Thermomonosporaceae	Actinoallomurus	sp.	Bacteria;Actinobacteria;Actinobacteria;Streptosporangiales;Thermomonosporaceae;Actinoallomurus sp.	Actinoallomurus sp.	0.000273609	0.00073339	0.00036207	0.000693709	0.000558277	0.00025305	0.000913176	0.000415973	0.000194799	0.00101831	0.000579692	0.000377572	0.000503124	0.000359379	0.000509061	0.000196399	2.14335e-05	0.000255162	6.40738e-05	0.000523125	0.000367771	0.000315199	0.000155145	0.000304426	0.000926302	0.00164326	0.000578681	0.00130314	0.0014935	0.00151678	0.000232019	0.000320054	32
Bacteria	Proteobacteria	Betaproteobacteria	Burkholderiales	Oxalobacteraceae	Noviherbaspirillum	sp.	Bacteria;Proteobacteria;Betaproteobacteria;Burkholderiales;Oxalobacteraceae;Noviherbaspirillum sp.	Noviherbaspirillum sp.	0.000926062	0.00043545	0.000952817	0.000401621	0.00124262	0.000935186	0.000753732	0.000242651	0.00112705	0.000226292	0.000808518	0.00158895	0.000616733	0.00153427	0.00587117	0.00382979	0.00182184	0.000170108	0.000854318	0.00156938	0.000521009	3.15199e-05	0.000376781	0.00131918	1.62509e-05	0.000135062	0.000259409	0.000469129	0.000307939	0.000122321	0.00075406	0.000395361	32
Bacteria	Actinobacteria	Actinobacteria	Micromonosporales	Micromonosporaceae	Pilimelia	sp.	Bacteria;Actinobacteria;Actinobacteria;Micromonosporales;Micromonosporaceae;Pilimelia sp.	Pilimelia sp.	0.000178898	0.00100841	0.00108621	0.00102231	0.000486241	0.000176035	0.00108711	0.00175055	0.000125228	0.00320041	0.000198316	0.000456233	0.00206119	0.000317912	0.000186656	0.000687398	0.000342936	0.000255162	6.40738e-05	0.000184632	0.000245181	0.000346719	6.64908e-05	0.000182656	0.00230763	0.0023861	0.0015365	0.00239777	0.00321796	0.00349839	0.000928074	0.000131787	32
Bacteria	Actinobacteria	Actinobacteria	Pseudonocardiales	Pseudonocardiaceae	Pseudonocardia	sp.	Bacteria;Actinobacteria;Actinobacteria;Pseudonocardiales;Pseudonocardiaceae;Pseudonocardia sp.	Pseudonocardia sp.	0.000662976	0.00183347	0.000609803	0.00107707	0.000648322	0.000363072	0.000782722	0.00136925	0.00043134	0.00122844	0.000350866	0.000676484	0.00178528	0.000981381	0.000441186	0.00121113	0.000192901	0.000255162	0.000213579	0.000307721	0.000337123	6.30398e-05	0.000221636	0.000142066	0.000910051	0.00346659	0.00117732	0.00182439	0.000431114	0.0017125	0.000812065	5.64802e-05	32
Bacteria	Proteobacteria	Alphaproteobacteria	Rhizobiales	Beijerinckiaceae	Methylocella	sp.	Bacteria;Proteobacteria;Alphaproteobacteria;Rhizobiales;Beijerinckiaceae;Methylocella sp.	Methylocella sp.	0.000957633	0.000618798	0.00100999	0.000182555	0.000414205	0.000275055	0.00044934	0.000571963	0.000445255	0.000452584	9.15304e-05	6.29287e-05	0.000519354	0.000884625	0.000678748	0.00189853	0.000171468	0.000170108	0.000192221	0.000246177	0.00076619	0.000189119	0.000487599	0.000791509	3.25018e-05	0.000855393	0.000718362	0.000182439	0.000523496	0.00046482	0.00208817	0.000282401	32
Bacteria	Firmicutes	Bacilli	Bacillales	Bacillaceae	Bacillus	anthracis	Bacteria;Firmicutes;Bacilli;Bacillales;Bacillaceae;Bacillus anthracis	Bacillus anthracis	0.000568266	0.00139802	0.000133394	0.00120486	0.000234116	3.30066e-05	0.000550804	0.00147324	0.000278284	0.000808185	3.05101e-05	0.000283179	0.00107117	6.91114e-05	5.09061e-05	0.000294599	0.000964506	0.00174361	0.000192221	0.00301566	0.00119526	0.0011032	0.00135198	0.001238	0.00115381	0.00225104	0.000758271	0.00109463	0.000662068	0.000856248	0.00197216	0.00158144	32
Bacteria	Proteobacteria	Alphaproteobacteria	Sphingomonadales	Sphingomonadaceae	Blastomonas	sp.	Bacteria;Proteobacteria;Alphaproteobacteria;Sphingomonadales;Sphingomonadaceae;Blastomonas sp.	Blastomonas sp.	0.000168375	0.000275021	0.00036207	0.0001643	0.000288143	0.000165033	0.00044934	0.000519967	0.000347855	0.000258619	0.000137296	0.000235983	0.000957559	0.000387024	0.000254531	0.000261866	0.000150034	0.000127581	8.54317e-05	0.000246177	0.000214533	9.45597e-05	0.000110818	0.000243541	9.75055e-05	0.000202593	0.000538772	0.000443066	0.000277145	0.000391428	5.80046e-05	0.000244747	32
Bacteria	Chloroflexi	Caldilineae	Caldilineales	Caldilineaceae	Caldilinea	sp.	Bacteria;Chloroflexi;Caldilineae;Caldilineales;Caldilineaceae;Caldilinea sp.	Caldilinea sp.	0.000431461	0.000572961	0.000590746	0.000547665	0.00050425	0.000374074	0.000463835	0.00031198	0.000403512	0.00030711	0.000793263	0.000251715	0.000632963	0.00030409	0.000712686	0.000523732	0.000257202	0.000233898	0.000213579	3.07721e-05	0.000153238	9.45597e-05	8.86544e-05	0.000182656	0.000325018	0.000157572	0.00061859	0.000234564	0.000384923	0.000293571	0.000696056	7.53069e-05	32
Bacteria	Acidobacteria	Acidobacteria	Acidobacteriales	Acidobacteriaceae	Granulicella	sp.	Bacteria;Acidobacteria;Acidobacteria;Acidobacteriales;Acidobacteriaceae;Granulicella sp.	Granulicella sp.	0.00111548	0.000206266	0.000247732	0.000438132	0.000468232	0.000330066	0.000739238	0.000225319	0.000250456	8.08185e-05	0.000167806	0.00014159	0.000486894	0.000691114	0.00159506	0.00130933	0.000278635	0.000106317	0.000363085	0.000400037	0.000337123	0.000252159	6.64908e-05	0.000284131	3.25018e-05	0.000157572	0.000259409	0.000312752	0.000354129	7.33927e-05	0.000464037	0.000508321	32
Bacteria	Actinobacteria	Actinobacteria	Micrococcales	Intrasporangiaceae	Oryzihumus	leptocrescens	Bacteria;Actinobacteria;Actinobacteria;Micrococcales;Intrasporangiaceae;Oryzihumus leptocrescens	Oryzihumus leptocrescens	0.000242039	0.00107717	0.000228676	0.000219066	0.000432214	4.40088e-05	0.000420351	0.00105727	0.000125228	0.000258619	6.10203e-05	0.00014159	0.00196381	0.00017969	0.000254531	0.000458265	0.000643004	0.000404006	0.000384443	0.000553897	0.000214533	3.15199e-05	0.000753563	0.000547967	8.12546e-05	0.00103548	0.0010975	0.000834007	0.000292542	0.000758391	0.000638051	0.000414188	32
Bacteria	Proteobacteria	Gammaproteobacteria	Pseudomonadales	Pseudomonadaceae	Pseudomonas	sp.	Bacteria;Proteobacteria;Gammaproteobacteria;Pseudomonadales;Pseudomonadaceae;Pseudomonas sp.	Pseudomonas sp.	0.000926062	0.000893819	0.000647915	7.3022e-05	0.000540268	0.000539107	0.000188433	0.000675957	0.000292198	0.000969822	0.000137296	0.000251715	0.000584273	0.000359379	0.000458155	0.00320786	0.000192901	4.25269e-05	0.000918391	0.000492353	0.000214533	0.000220639	0.000709236	0.000405902	3.25018e-05	0.000247614	0.000299318	0.000130314	4.61908e-05	0.000293571	0.000522042	0.00011296	32
Bacteria	Proteobacteria	Deltaproteobacteria	Myxococcales	Sandaracinaceae	Sandaracinus	sp.	Bacteria;Proteobacteria;Deltaproteobacteria;Myxococcales;Sandaracinaceae;Sandaracinus sp.	Sandaracinus sp.	0.000284133	0.000550042	0.000419239	0.000219066	0.000324161	0.000198039	0.000202928	0.000901276	0.000180885	0.000210128	0.000122041	4.71965e-05	0.000665422	0.000387024	3.39374e-05	0.000621931	0.000171468	0.000276425	0.00010679	0.000338493	0.000367771	6.30398e-05	0.00079789	0.000649443	4.87527e-05	0.00155321	0.000937862	0.000182439	0.000508099	0.000954105	0.00133411	0.000188267	32
Bacteria	Actinobacteria	Actinobacteria	Streptomycetales	Streptomycetaceae	Streptomyces	sp.	Bacteria;Actinobacteria;Actinobacteria;Streptomycetales;Streptomycetaceae;Streptomyces sp.	Streptomyces sp.	0.000189422	0.00043545	0.000381127	0.00188032	0.000288143	7.70153e-05	0.000608784	0.00123059	9.73994e-05	0.00231141	4.57652e-05	0.000110125	0.00123347	0.000331735	0.000305437	0.0013748	0.000407236	0.000680431	6.40738e-05	0.00015386	0.000367771	0.000346719	0.000221636	0.000385607	0.00149508	0.00139564	0.00185577	0.00250202	0.00244811	0.00203053	0.00150812	0.000508321	32
Bacteria	Firmicutes	Bacilli	Bacillales	Bacillaceae	Bacillus	aryabhattai	Bacteria;Firmicutes;Bacilli;Bacillales;Bacillaceae;Bacillus aryabhattai	Bacillus aryabhattai	0.000684023	0.00394197	0.000552634	0.00109533	0.00034217	3.30066e-05	0.00126105	0.00145591	4.17426e-05	0.00641699	3.05101e-05	0.000125857	0.00782277	6.91114e-05	5.09061e-05	0.000360065	0.019826	0.0158838	0.000512591	0.0123704	0.00640535	0.00441278	0.0156918	0.00399813	0.022215	0.0212723	0.0105958	0.0229873	0.00483464	0.0174675	0.0162993	0.00500791	32
Bacteria	Firmicutes	Bacilli	Bacillales	Bacillaceae	Bacillus	coahuilensis	Bacteria;Firmicutes;Bacilli;Bacillales;Bacillaceae;Bacillus coahuilensis	Bacillus coahuilensis	0.000852398	0.00240644	0.000514521	0.00107707	0.000432214	0.000264053	0.000695753	0.000831947	0.000180885	0.00114762	3.05101e-05	0.000173054	0.00159052	6.91114e-05	5.09061e-05	3.27332e-05	2.14335e-05	0.0024453	0.000427159	0.00184632	0.00239051	0.00204879	0.00527494	0.00160331	0.0017226	0.00558257	0.00167618	0.00244989	0.00189382	0.00156571	0.0025522	0.00376534	32
Bacteria	Bacteroidetes	Sphingobacteria	Sphingobacteriales	Chitinophagaceae	Segetibacter	sp.	Bacteria;Bacteroidetes;Sphingobacteria;Sphingobacteriales;Chitinophagaceae;Segetibacter sp.	Segetibacter sp.	0.0116705	0.000320858	0.00110527	0.0001643	7.20357e-05	0.000759151	0.000565299	0.000485302	0.000347855	6.46548e-05	0.000564437	6.29287e-05	0.000324596	0.000829336	0.00128962	0.000818331	0.000214335	0.000191371	0.000491233	0.00800074	0.000704894	9.45597e-05	0.000421109	0.000953869	0.000130007	6.75311e-05	0.00119727	0.000130314	0.000569687	0.000195714	0.000580046	0.000282401	32
Bacteria	Firmicutes	Bacilli	Bacillales	Paenibacillaceae	Paenibacillus	amylolyticus	Bacteria;Firmicutes;Bacilli;Bacillales;Paenibacillaceae;Paenibacillus amylolyticus	Paenibacillus amylolyticus	0.000389367	0.000137511	0.000400183	0.000127789	0.000144071	4.40088e-05	0.000463835	0.000173322	5.56568e-05	0.000905168	4.57652e-05	0.00022025	0.000730342	8.29336e-05	0.000356343	0.000392799	0.000514403	0.000637904	2.13579e-05	0.000707758	0.000582304	0.000504318	0.000930872	0.000649443	0.000390022	0.00211597	0.000259409	5.21254e-05	0.000215557	0.000146785	0.000464037	0.000225921	32
Bacteria	Actinobacteria	Actinobacteria	Micrococcales	Micrococcaceae	Arthrobacter	alkaliphilus	Bacteria;Actinobacteria;Actinobacteria;Micrococcales;Micrococcaceae;Arthrobacter alkaliphilus	Arthrobacter alkaliphilus	0.000936586	0.001123	0.000247732	0.00273833	0.000360179	9.90197e-05	0.00121757	0.0010226	0.00016697	0.000242456	0.000228826	0.00106979	0.00147691	5.52891e-05	0.000305437	0.000687398	0.00250772	6.37904e-05	0.00589479	3.07721e-05	0.000183885	0.000283679	8.86544e-05	0.000142066	0.000373771	0.0036917	0.000239454	0.000156376	7.69847e-05	0.000220178	0.00266821	5.64802e-05	32
Bacteria	Proteobacteria	Alphaproteobacteria	Rhodospirillales	Rhodospirillaceae	Dongia	sp.	Bacteria;Proteobacteria;Alphaproteobacteria;Rhodospirillales;Rhodospirillaceae;Dongia sp.	Dongia sp.	8.41875e-05	0.00192515	0.000533577	0.000182555	0.000594295	0.000121024	0.000318887	0.000814615	9.73994e-05	0.000549566	4.57652e-05	4.71965e-05	0.00116855	0.000635825	0.000169687	0.000589198	0.000150034	0.000191371	8.54317e-05	9.23162e-05	0.000337123	0.000220639	0.000177309	0.000182656	3.25018e-05	0.000742842	0.0002195	0.000156376	0.000169366	0.00105196	0.000290023	0.00011296	32
Bacteria	Proteobacteria	Betaproteobacteria	Burkholderiales	Comamonadaceae	Polaromonas	sp.	Bacteria;Proteobacteria;Betaproteobacteria;Burkholderiales;Comamonadaceae;Polaromonas sp.	Polaromonas sp.	0.000463031	0.000114592	0.000876591	0.000237322	0.000270134	6.60131e-05	0.000130454	0.000190654	0.000445255	0.000355602	0.000122041	0.000157322	0.000210988	0.000442313	0.000576936	0.000229133	0.000171468	4.25269e-05	0.000256295	6.15441e-05	0.000214533	0.000220639	0.000221636	0.000263836	0.000243764	9.00414e-05	5.98635e-05	0.000104251	9.23816e-05	0.00017125	0.000116009	1.88267e-05	32
Bacteria	Actinobacteria	Actinobacteria	Micromonosporales	Micromonosporaceae	Rugosimonospora	acidiphila	Bacteria;Actinobacteria;Actinobacteria;Micromonosporales;Micromonosporaceae;Rugosimonospora acidiphila	Rugosimonospora acidiphila	0.000168375	0.000664635	0.000495465	0.000803242	0.000306152	5.50109e-05	0.000623279	0.000658625	6.9571e-05	0.000484911	7.62753e-05	9.4393e-05	0.000697882	0.0001244	0.00013575	0.000130933	6.43004e-05	0.000616641	6.40738e-05	0.000861618	0.000521009	3.15199e-05	0.000354618	0.000284131	0.00310392	0.00686566	0.00111745	0.00612474	0.00472686	0.00692338	0.000464037	0.00011296	32
Bacteria	Proteobacteria	Alphaproteobacteria	Rhodospirillales	Acetobacteraceae	Acidiphilium	sp.	Bacteria;Proteobacteria;Alphaproteobacteria;Rhodospirillales;Acetobacteraceae;Acidiphilium sp.	Acidiphilium sp.	0.00064193	0.00043545	0.000400183	0.000182555	0.000324161	5.50109e-05	0.000666763	0.00093594	9.73994e-05	0.000145473	4.57652e-05	7.86609e-05	0.000584273	0.000469957	0.000509061	0.000392799	0.000128601	4.25269e-05	0.00010679	0.000123088	6.12952e-05	3.15199e-05	6.64908e-05	0.000223246	0.000113756	0.000292635	0.000558726	0.00028669	0.000446511	0.00017125	0.000522042	0.000131787	32
Bacteria	Firmicutes	Bacilli	Bacillales	Paenibacillaceae	Cohnella	sp.	Bacteria;Firmicutes;Bacilli;Bacillales;Paenibacillaceae;Cohnella sp.	Cohnella sp.	0.000199945	0.000229184	0.000228676	0.0001643	0.00016208	5.50109e-05	0.000159443	0.000225319	6.9571e-05	0.000598057	3.05101e-05	7.86609e-05	0.000308366	2.76445e-05	3.39374e-05	9.81997e-05	0.000257202	0.000531587	4.27159e-05	0.000246177	0.000490361	0.000283679	0.000687072	0.000487082	0.000487527	0.000562759	0.000159636	0.000234564	0.000215557	0.000440356	0.000348028	0.000131787	32
Bacteria	Proteobacteria	Gammaproteobacteria	Legionellales	Coxiellaceae	Coxiella	sp.	Bacteria;Proteobacteria;Gammaproteobacteria;Legionellales;Coxiellaceae;Coxiella sp.	Coxiella sp.	0.000147328	0.000206266	5.7169e-05	0.000109533	0.000198098	7.70153e-05	0.000115959	0.000190654	0.000250456	3.23274e-05	0.000167806	0.000173054	0.000210988	0.000152045	6.78748e-05	0.000196399	2.14335e-05	0.000318952	4.27159e-05	0.000215404	0.000275828	3.15199e-05	0.000421109	0.000263836	8.12546e-05	0.000315145	0.000119727	0.000104251	0.000123175	0.000195714	0.000290023	9.41336e-05	32
Bacteria	Actinobacteria	Actinobacteria	Pseudonocardiales	Pseudonocardiaceae	Actinophytocola	sp.	Bacteria;Actinobacteria;Actinobacteria;Pseudonocardiales;Pseudonocardiaceae;Actinophytocola sp.	Actinophytocola sp.	3.15703e-05	0.00165013	0.00036207	0.000292088	0.000198098	0.000110022	0.000260907	0.000294648	0.000320027	0.00124461	1.52551e-05	0.000110125	0.000681652	0.000193512	0.000101812	0.000360065	0.000128601	4.25269e-05	6.40738e-05	9.23162e-05	6.12952e-05	3.15199e-05	6.64908e-05	6.08853e-05	0.000650037	0.000517738	0.00115736	0.000495191	0.000215557	0.00017125	0.000290023	7.53069e-05	32
Bacteria	Proteobacteria	Gammaproteobacteria	Xanthomonadales	Xanthomonadaceae	Dokdonella	sp.	Bacteria;Proteobacteria;Gammaproteobacteria;Xanthomonadales;Xanthomonadaceae;Dokdonella sp.	Dokdonella sp.	1.05234e-05	0.00043545	0.000171507	3.6511e-05	0.000108054	0.000132026	0.000173938	0.000242651	0.000180885	4.84911e-05	4.57652e-05	4.71965e-05	0.000259677	0.000870803	0.000220593	0.000720131	0.000235768	0.000276425	0.000149506	6.15441e-05	0.000153238	0.000189119	4.43272e-05	0.000527672	4.87527e-05	0.000225104	7.9818e-05	5.21254e-05	0.000153969	0.000220178	0.000232019	0.000244747	32
Bacteria	Proteobacteria	Alphaproteobacteria	Rhizobiales	Methylobacteriaceae	Methylobacterium	sp.	Bacteria;Proteobacteria;Alphaproteobacteria;Rhizobiales;Methylobacteriaceae;Methylobacterium sp.	Methylobacterium sp.	0.000589312	0.000206266	0.000247732	9.12775e-05	0.000144071	9.90197e-05	0.000115959	0.000242651	6.9571e-05	6.46548e-05	0.000183061	6.29287e-05	0.000146068	0.000248801	6.78748e-05	0.000425532	2.14335e-05	2.12635e-05	0.000170863	0.000184632	0.000275828	3.15199e-05	0.000421109	0.000284131	1.62509e-05	0.000202593	0.000179591	5.21254e-05	0.000107779	0.000146785	0.000812065	1.88267e-05	32
Bacteria	Actinobacteria	Actinobacteria	Micromonosporales	Micromonosporaceae	Micromonospora	hermanusense	Bacteria;Actinobacteria;Actinobacteria;Micromonosporales;Micromonosporaceae;Micromonospora hermanusense	Micromonospora hermanusense	4.20937e-05	0.000206266	7.62253e-05	9.12775e-05	5.40268e-05	1.10022e-05	7.24743e-05	8.66611e-05	0.000111314	0.000662712	1.52551e-05	3.14644e-05	0.000357056	4.14668e-05	5.09061e-05	0.000130933	0.000578704	0.00608135	8.54317e-05	0.0119396	0.00343253	0.00157599	0.0119684	0.00202951	0.00682538	0.0840987	0.00253422	0.0225703	0.00545051	0.0326108	0.0012181	0.00178854	32
Bacteria	Actinobacteria	Actinobacteria	Pseudonocardiales	Pseudonocardiaceae	Crossiella	sp.	Bacteria;Actinobacteria;Actinobacteria;Pseudonocardiales;Pseudonocardiaceae;Crossiella sp.	Crossiella sp.	0.000389367	0.000618798	0.000190563	0.0001643	0.000180089	5.50109e-05	0.000666763	0.000745286	0.000180885	0.000210128	1.52551e-05	6.29287e-05	0.000827721	0.000152045	0.00013575	0.000327332	4.28669e-05	2.12635e-05	6.40738e-05	3.07721e-05	9.19427e-05	3.15199e-05	6.64908e-05	8.11804e-05	0.000162509	0.000202593	0.000478908	0.00067763	0.000307939	2.44642e-05	0.00116009	3.76534e-05	32
Bacteria	Proteobacteria	Deltaproteobacteria	Desulfuromonadales	Geobacteraceae	Geobacter	sp.	Bacteria;Proteobacteria;Deltaproteobacteria;Desulfuromonadales;Geobacteraceae;Geobacter sp.	Geobacter sp.	9.47109e-05	0.000320858	1.90563e-05	1.82555e-05	0.00016208	0.000121024	0.000130454	0.000450638	0.000111314	9.69822e-05	1.52551e-05	0.000110125	0.00170413	4.14668e-05	1.69687e-05	0.000163666	4.28669e-05	0.000148844	0.00010679	0.00089239	9.19427e-05	3.15199e-05	0.000177309	8.11804e-05	6.50037e-05	0.000472717	0.000299318	0.000130314	0.000230954	0.000244642	0.000522042	5.64802e-05	32
Bacteria	Proteobacteria	Betaproteobacteria	Burkholderiales	Alcaligenaceae	Achromobacter	sp.	Bacteria;Proteobacteria;Betaproteobacteria;Burkholderiales;Alcaligenaceae;Achromobacter sp.	Achromobacter sp.	0.00303075	0.00453785	0.00247732	0.00584176		0.0080536	0.00452239	0.00552898	0.00897466	0.00244072	0.00636136	0.00509722	0.00470665	0.00463046	0.00405552	0.012275	0.0046082	0.00642157	0.00687726	0.00461581	0.00655858	0.00447582	0.00833352	0.00844276	0.00474527	0.00515487	0.00381131	0.00354453	0.00270986	0.00518642	0.0062645	0.00369004	31
Bacteria	Acidobacteria	Acidobacteria	Subgroup-4	Incertae-sedis	Blastocatella	sp.	Bacteria;Acidobacteria;Acidobacteria;Subgroup-4;Incertae-sedis;Blastocatella sp.	Blastocatella sp.	0.0146591	0.0142094	0.0143875	0.00458213	0.0157218	0.00584216	0.0151761	0.0247504	0.00873812	0.00407325	0.00305101	0.0072368	0.0127079	0.0150525	0.0176814	0.0193781	0.02512	0.0369984	0.0148865		0.023047	0.0234508	0.026286	0.0505754	0.00346144	0.0102422	0.012731	0.00643749	0.009038	0.00631177	0.012065	0.0217825	31
Bacteria	Firmicutes	Clostridia	Clostridiales	Clostridiaceae	Clostridium	sp.	Bacteria;Firmicutes;Clostridia;Clostridiales;Clostridiaceae;Clostridium sp.	Clostridium sp.	0.00239934	0.00357528	0.00160073	0.000383366	0.00138669	0.00143028	0.000681258	0.000901276	0.00134968	0.000711203	0.00527825	0.00116418	0.000957559	0.00113343	0.00205321		0.00135031	0.00248783	0.000598022	0.00615441	0.00147108	0.00195423	0.00828919	0.00221216	0.000747542	0.0267873	0.00115736	0.000651568	0.000692862	0.000684999	0.000580046	0.001412	31
Bacteria	Bacteroidetes	Sphingobacteria	Sphingobacteriales	Chitinophagaceae	Ferruginibacter	sp.	Bacteria;Bacteroidetes;Sphingobacteria;Sphingobacteriales;Chitinophagaceae;Ferruginibacter sp.	Ferruginibacter sp.	0.0135752	0.00318566	0.00626953	0.00509329	0.00916655	0.00589717	0.00144949	0.0100007	0.00623356	0.00150322	0.0185654	0.0149613	0.00941329		0.00838254	0.0110311	0.00812329	0.00944098	0.0162107	0.00741607	0.00591498	0.00706046	0.00782376	0.00645384	0.00411148	0.0015307	0.00472922	0.00505617	0.00214017	0.00562677	0.0103828	0.0145531	31
Bacteria	Proteobacteria	Alphaproteobacteria	Rhizobiales	Xanthobacteraceae	Labrys	sp.	Bacteria;Proteobacteria;Alphaproteobacteria;Rhizobiales;Xanthobacteraceae;Labrys sp.	Labrys sp.	0.000126281	0.000618798	0.000381127	0.000492899	0.000414205	0.000726145	0.000420351	0.000433306	0.000820938	0.000177801	0.000396632	0.000566358	0.000373286	0.000801692	0.000559967	0.00111293	0.000342936	0.000170108	0.000427159	0.000215404	0.000521009	0.000157599	0.000265963		0.000113756	0.00139564	0.000279363	0.000234564	0.000138572	0.000587142	0.000580046	0.000150614	31
Bacteria	Proteobacteria	Gammaproteobacteria	Legionellales	Legionellaceae	Legionella	sp.	Bacteria;Proteobacteria;Gammaproteobacteria;Legionellales;Legionellaceae;Legionella sp.	Legionella sp.	0.000957633	0.00139802	0.00388749	0.00180729	0.00345772	0.00228846	0.00201478	0.00279049	0.00378466	0.00142241	0.00213571	0.00500283	0.00464173	0.00746403	0.00839951	0.00402619	0.00124314	0.00250909	0.00123876	0.00587747	0.0019308		0.00514196	0.00320662	0.000503778	0.00200342	0.00121722	0.00130314	0.00133953	0.00193267	0.00342227	0.00122374	31
Bacteria	Proteobacteria	Betaproteobacteria	Methylophilales	Methylophilaceae	Methylotenera	sp.	Bacteria;Proteobacteria;Betaproteobacteria;Methylophilales;Methylophilaceae;Methylotenera sp.	Methylotenera sp.	0.000126281	0.000229184		0.000766731	0.000306152	0.000165033	0.000260907	0.000797282	0.000222627	0.000177801	0.000137296	0.00058209	0.000470665	0.000317912	0.000288468	0.000327332	0.000257202	0.000340216	0.000576664	0.000123088	0.000183885	0.000252159	0.000310291	0.000263836	0.000341269	0.000157572	0.000279363	0.000234564	0.000338733	0.000220178	0.000348028	0.000320054	31
Bacteria	Chloroflexi	Anaerolineae	Anaerolineales	Anaerolineaceae	Ornatilinea	sp.	Bacteria;Chloroflexi;Anaerolineae;Anaerolineales;Anaerolineaceae;Ornatilinea sp.	Ornatilinea sp.	0.00298866	0.00513373	0.00444013	0.0103691	0.0062491		0.0062038	0.00235718	0.00740236	0.00353985	0.0087259	0.00748852	0.00524223	0.00219774	0.00200231	0.00350246	0.0098594	0.00773991	0.00653553	0.00587747	0.00594563	0.0069659	0.00447705	0.00397784	0.0143983	0.0019584	0.00650517	0.00516042	0.00632814	0.00477053	0.00226218	0.00862264	31
Bacteria	Actinobacteria	Thermoleophilia	Solirubrobacterales	Patulibacteraceae	Patulibacter	sp.	Bacteria;Actinobacteria;Thermoleophilia;Solirubrobacterales;Patulibacteraceae;Patulibacter sp.	Patulibacter sp.	0.00561951	0.00996952	0.00905176	0.0102231	0.00799597	0.00448889	0.0149877	0.0124792	0.00570482	0.0160182	0.00466805	0.00577371	0.0153372	0.0093715	0.00909523	0.0151882	0.00891632	0.00550724	0.00610837	0.00910853	0.0082442	0.00466494	0.0062723	0.0078542	0.00284391		0.0111346	0.0065678	0.00491162	0.00660534	0.0050464	0.00632578	31
Bacteria	Proteobacteria	Alphaproteobacteria	Rhizobiales	Hyphomicrobiaceae	Pedomicrobium	sp.	Bacteria;Proteobacteria;Alphaproteobacteria;Rhizobiales;Hyphomicrobiaceae;Pedomicrobium sp.	Pedomicrobium sp.	0.002694	0.00850274	0.0125581	0.00465515	0.00461029	0.00419183	0.00326134	0.00662091	0.00601094	0.0309858	0.00602575	0.00641873	0.00670291	0.00677291	0.00291862	0.0101146	0.00621571	0.00659168		0.00590824	0.00413742	0.00762781	0.00589552	0.0045664	0.00417648	0.00490726	0.00411063	0.00661993	0.00520416	0.00934534	0.00359629	0.00495143	31
Bacteria	Planctomycetes	Phycisphaerae	Phycisphaerales	Phycisphaeraceae	Phycisphaera	sp.	Bacteria;Planctomycetes;Phycisphaerae;Phycisphaerales;Phycisphaeraceae;Phycisphaera sp.	Phycisphaera sp.	0.00447246	0.00460661	0.00522143	0.00184381	0.00457427	0.00332266	0.00459487	0.00922074	0.00226802	0.00462282	0.00125092	0.00173054	0.00551814	0.00617856	0.0052603	0.00546645	0.00432956		0.00194357	0.00630827	0.00324864	0.0044443	0.00556307	0.00712358	0.00146258	0.00452458	0.00427026	0.00476948	0.00448051	0.00555338	0.00423434	0.00423601	31
Bacteria	Planctomycetes	Planctomycetia	Planctomycetales	Planctomycetaceae	Pirellula	sp.	Bacteria;Planctomycetes;Planctomycetia;Planctomycetales;Planctomycetaceae;Pirellula sp.	Pirellula sp.	0.000862922	0.00802145	0.000876591	0.00248275	0.000774384	0.000154031	0.00385563	0.0121326	0.000667882	0.00468747	0.000183061	0.000188786	0.0111174	0.000248801		0.00150573	0.00175754	0.00361479	0.000961107	0.00123088	0.00266634	0.00107168	0.00374565	0.00202951	0.0027139	0.00819377	0.00652512	0.0072715	0.00269446	0.00775516	0.0108469	0.00350177	31
Bacteria	Planctomycetes	Planctomycetia	Planctomycetales	Isosphaeraceae	Singulisphaera	sp.	Bacteria;Planctomycetes;Planctomycetia;Planctomycetales;Isosphaeraceae;Singulisphaera sp.	Singulisphaera sp.	0.00111548	0.0126051	0.00327769	0.00401621	0.00158479	0.000462092	0.00614582	0.0139178	0.00168362	0.00688574	0.000320356	0.000346108	0.0103546	0.000995204	0.00106903	0.00700491	0.00465106	0.00289183	0.00181542		0.0063747	0.00239551	0.00301425	0.00478964	0.00411148	0.00594273	0.0106557	0.00933045	0.00417257	0.00596927	0.0049884	0.00651404	31
Bacteria	Acidobacteria	Solibacteres	Solibacterales	Solibacteraceae	Solibacter	sp.	Bacteria;Acidobacteria;Solibacteres;Solibacterales;Solibacteraceae;Solibacter sp.	Solibacter sp.	0.0252773	0.00809021		0.0102413	0.0130565	0.00841668	0.0156979	0.0173149	0.00900249	0.00667561	0.0131499	0.0131049	0.0127242	0.018743	0.0205491	0.00805237	0.00775892	0.00571987	0.00694133	0.00796997	0.00692635	0.0110004	0.00410027	0.00927486	0.00944178	0.00589771	0.0144471	0.0135787	0.0136879	0.00775516	0.0110789	0.00809549	31
Bacteria	Actinobacteria	Thermoleophilia	Solirubrobacterales	Solirubrobacteraceae	Solirubrobacter	sp.	Bacteria;Actinobacteria;Thermoleophilia;Solirubrobacterales;Solirubrobacteraceae;Solirubrobacter sp.	Solirubrobacter sp.	0.0151958	0.0144615	0.0105572	0.00516631	0.0116338	0.00612822	0.0121467	0.0130512	0.00897466	0.0179417	0.00718514	0.00858977	0.0166031	0.0129376	0.0130489	0.0253682	0.0098594	0.00435901	0.00736849	0.0126165	0.00726348	0.00412911	0.00824486	0.00907191	0.00225888		0.0111147	0.00513435	0.00457289	0.00442803	0.00794664	0.00800136	31
Bacteria	Acidobacteria	Acidobacteria	Acidobacteriales	Acidobacteriaceae	Telmatobacter	sp.	Bacteria;Acidobacteria;Acidobacteria;Acidobacteriales;Acidobacteriaceae;Telmatobacter sp.	Telmatobacter sp.	0.0130701	0.00889235	0.00888025	0.00242798	0.0165502	0.00471994	0.00911726		0.00471692	0.00397627	0.0013577	0.00420049	0.00830967	0.00852834	0.00909523	0.00720131	0.00300069	0.00340216	0.00194357	0.00852386	0.00288087	0.00545294	0.00328021	0.00647413	0.000975055	0.00328651	0.00660494	0.00721937	0.00194001	0.00340053	0.00452436	0.00254161	31
Bacteria	Proteobacteria	Betaproteobacteria	Burkholderiales	Comamonadaceae	Variovorax	sp.	Bacteria;Proteobacteria;Betaproteobacteria;Burkholderiales;Comamonadaceae;Variovorax sp.	Variovorax sp.	0.000410414	0.00107717	0.00161979	0.000657198	0.000558277	0.00177135	0.00136252	0.00112659	0.00294981	0.00030711	0.000732243	0.00140016	0.00186643	0.0017969	0.00325799	0.00235679		0.00106317	0.00166592	0.00138474	0.00309541	0.000787997	0.0108602	0.0037343	0.000552531	0.00182334	0.00261404	0.00145951	0.000523496	0.000489285	0.000580046	0.000790722	31
Bacteria	Proteobacteria	Alphaproteobacteria	Rhodospirillales	Rhodospirillales-Incertae-sedis	Alysiosphaera	sp.	Bacteria;Proteobacteria;Alphaproteobacteria;Rhodospirillales;Rhodospirillales-Incertae-sedis;Alysiosphaera sp.	Alysiosphaera sp.	0.000231516	0.00217725	0.00100999	0.000657198	0.0010085	0.00060512	0.00127555	0.00213186	0.000640053	0.00130926	0.000335611	0.000629287	0.00267792	0.00107814	0.00132356	0.00121113	0.00049297	0.000170108	0.000299011	0.000184632	0.000183885	6.30398e-05	0.000288127	0.000162361		0.000877904	0.000858044	0.00057338	0.000461908	0.000562677	0.000638051	0.000451841	31
Bacteria	Bacteroidetes	Sphingobacteria	Sphingobacteriales	Chitinophagaceae	Niastella	sp.	Bacteria;Bacteroidetes;Sphingobacteria;Sphingobacteriales;Chitinophagaceae;Niastella sp.	Niastella sp.	0.000473555	0.000962574	0.000476408	0.000310344	0.000972482	0.000880175	0.000362371	0.00031198	0.000946166	0.000193964	0.00154076	0.000645019	0.000632963	0.00511424	0.000475124		0.000471536	0.000829276	0.0012174	0.00147706	0.000643599	0.000441278	0.000398945	0.000121771	6.50037e-05	0.000472717	0.000299318	0.000364878	0.000384923	0.000440356	0.0012181	0.000677762	31
Bacteria	Nitrospirae	Nitrospira	Nitrospirales	Nitrospiraceae	Nitrospira	sp.	Bacteria;Nitrospirae;Nitrospira;Nitrospirales;Nitrospiraceae;Nitrospira sp.	Nitrospira sp.	0.00664029	0.00747141	0.00581218	0.0104604	0.00498847	0.00568813	0.0073199	0.00691556	0.00468909	0.00829198	0.0028527	0.00314644	0.0072385	0.00233596	0.0022229	0.00163666	0.00306499		0.00213579	9.23162e-05	0.00432131	0.00384543	0.00314723	0.00241512	0.0101243	0.00781109	0.00664485	0.00643749	0.00695941	0.00770623	0.0104988	0.00500791	31
Bacteria	Proteobacteria	Deltaproteobacteria	Myxococcales	Polyangiaceae	Byssovorax	sp.	Bacteria;Proteobacteria;Deltaproteobacteria;Myxococcales;Polyangiaceae;Byssovorax sp.	Byssovorax sp.	0.000599836	0.000664635	0.000266789	0.000346855	0.000234116	6.60131e-05	0.000376866	0.000745286	0.000306113	0.000549566	0.000106785	7.86609e-05	0.000827721	0.000152045	0.000169687	0.000490998	0.000107167	0.000786749	0.000149506	0.000276949	0.000582304		0.000531927	0.000791509	0.000243764	0.00157572	0.000758271	0.000703693	0.000323336	0.00139446	0.000522042	0.000244747	31
Bacteria	Actinobacteria	Thermoleophilia	Solirubrobacterales	Conexibacteraceae	Conexibacter	sp.	Bacteria;Actinobacteria;Thermoleophilia;Solirubrobacterales;Conexibacteraceae;Conexibacter sp.	Conexibacter sp.	0.000273609	0.000550042	0.000495465	0.000346855	0.000216107	0.000187037	0.000275402	0.00062396	0.000125228	0.000517239	0.000198316	0.00058209	0.000681652	0.000345557	8.48436e-05	0.000196399	0.000278635		0.000192221	0.00015386	0.00012259	0.000220639	0.000110818	0.000182656	0.000113756	0.000247614	0.000957816	0.000443066	6.15877e-05	0.00017125	0.000348028	0.000301227	31
Bacteria	Proteobacteria	Alphaproteobacteria	Rhizobiales	Hyphomicrobiaceae	Devosia	sp.	Bacteria;Proteobacteria;Alphaproteobacteria;Rhizobiales;Hyphomicrobiaceae;Devosia sp.	Devosia sp.	0.0018416	0.00110008	0.000705084	0.000383366	0.000306152		0.000565299	0.000519967	0.000486997	0.000274783	9.15304e-05	0.00050343	0.000681652	0.000898448	0.000424218	0.000785597	0.000235768	0.000212635	0.000192221	0.000400037	0.000674247	0.000315199	0.000487599	0.000527672	3.25018e-05	0.000765352	0.000658499	0.000390941	0.000384923	0.000538213	0.00284223	0.000225921	31
Bacteria	Actinobacteria	Actinobacteria	Frankiales	Geodermatophilaceae	Geodermatophilus	sp.	Bacteria;Actinobacteria;Actinobacteria;Frankiales;Geodermatophilaceae;Geodermatophilus sp.	Geodermatophilus sp.	0.000684023	0.000962574	0.000438296	0.000273833	0.00050425	0.000198039	0.000695753	0.00128258	0.000139142	0.000695039	6.10203e-05	0.000125857		0.000359379	0.000407249	0.000523732	0.000150034	0.000170108	8.54317e-05	0.000276949	0.000183885	0.000157599	0.000155145	0.000101475	0.000162509	0.00207095	0.00183581	0.00101645	0.00055429	0.000758391	0.000638051	0.000225921	31
Archaea	Crenarchaeota	Thaumarchaeota	Nitrososphaerales	Nitrososphaeraceae	Nitrososphaera	sp.	Archaea;Crenarchaeota;Thaumarchaeota;Nitrososphaerales;Nitrososphaeraceae;Nitrososphaera sp.	Nitrososphaera sp.	0.117547	0.153118	0.206971	0.139709	0.165034	0.22286	0.197521	0.0765564	0.218189	0.22057	0.200101	0.154443	0.0925099	0.17112	0.191696	0.0175777	0.000192901	0.00335963	0.000192221		0.00012259	0.000157599	8.86544e-05	0.000243541	0.202373	0.107915	0.132059	0.137272	0.228275	0.128168	0.0827146	7.53069e-05	31
Bacteria	Proteobacteria	Deltaproteobacteria	Bdellovibrionales	Bdellovibrionaceae	Bdellovibrio	sp.	Bacteria;Proteobacteria;Deltaproteobacteria;Bdellovibrionales;Bdellovibrionaceae;Bdellovibrio sp.	Bdellovibrio sp.	0.00139962	0.0008709	0.000647915	0.000346855	0.000792393	0.000275055	0.000594289	0.00109193	0.000765281	0.000274783	9.15304e-05	0.000393304	0.00134707	0.000870803	0.000356343		4.28669e-05	0.000276425	0.000213579	0.000492353	0.000214533	6.30398e-05	0.000820054	0.000365312	0.000243764	0.000900414	0.00039909	0.00106857	0.000292542	0.000856248	0.00156613	0.000244747	31
Bacteria	Proteobacteria	Alphaproteobacteria	Rhodospirillales	Rhodospirillaceae	Elstera	sp.	Bacteria;Proteobacteria;Alphaproteobacteria;Rhodospirillales;Rhodospirillaceae;Elstera sp.	Elstera sp.	0.000505125	0.000275021	0.00020962	0.000237322	0.000324161	0.000165033	0.000434846	0.000710621	0.00026437	0.000371765	0.000106785	0.000283179	0.000373286	0.000829336	0.00111993	0.000294599	6.43004e-05		0.000256295	0.000615441	0.000275828	0.000189119	8.86544e-05	0.000405902	0.000471277	0.000562759	9.97725e-05	0.000234564	0.000123175	0.000220178	0.000232019	0.000282401	31
Bacteria	Firmicutes	Bacilli	Bacillales	Paenibacillaceae	Paenibacillus	pectinilyticus	Bacteria;Firmicutes;Bacilli;Bacillales;Paenibacillaceae;Paenibacillus pectinilyticus	Paenibacillus pectinilyticus	0.00137857	0.000366695	1.90563e-05	0.000200811	0.000270134	6.60131e-05	0.000289897	0.000398641	0.000139142	0.000646548	4.57652e-05	0.000125857	0.000714112	0.000331735	0.000254531		0.000300069	0.00153097	0.00010679	0.00135397	0.000950075	0.000630398	0.00119684	0.000852394	0.000292516	0.000967945	0.000518817	0.000755819	0.000585083	0.00117428	0.000580046	0.000677762	31
Bacteria	Actinobacteria	Actinobacteria	Streptomycetales	Streptomycetaceae	Streptomyces	atratus	Bacteria;Actinobacteria;Actinobacteria;Streptomycetales;Streptomycetaceae;Streptomyces atratus	Streptomyces atratus	0.000210469	0.000343777	0.000133394	0.000638943	9.00447e-05	4.40088e-05	0.000318887	0.000259983	0.000111314	0.000258619	0.000137296	0.000125857	0.000146068	0.0001244	3.39374e-05	6.54664e-05	0.00244342	0.00384869	0.000170863	0.0028618	0.0025131	0.00173359		0.000974164	0.0171122	0.0148118	0.00931875	0.0184003	0.00823736	0.0134553	0.00330626	0.00681527	31
Bacteria	Firmicutes	Bacilli	Bacillales	Thermoactinomycetaceae	Planifilum	sp.	Bacteria;Firmicutes;Bacilli;Bacillales;Thermoactinomycetaceae;Planifilum sp.	Planifilum sp.	0.000115758	0.000114592	0.00102904	0.000273833	5.40268e-05	8.80175e-05		0.000225319	0.000292198	0.000371765	0.000122041	7.86609e-05	0.000308366	0.00048378	0.000475124	0.000490998	0.000107167	0.000106317	0.000213579	0.000123088	0.00088878	6.30398e-05	0.000265963	0.000811804	9.75055e-05	0.000360166	0.000339227	0.000156376	0.000354129	0.000415892	0.000232019	0.000376534	31
Bacteria	Proteobacteria	Alphaproteobacteria	Sphingomonadales	Sphingomonadaceae	Sphingomonas	sp.	Bacteria;Proteobacteria;Alphaproteobacteria;Sphingomonadales;Sphingomonadaceae;Sphingomonas sp.	Sphingomonas sp.	0.00105234	0.00135219	0.000419239	0.00036511		0.000132026	0.000608784	0.000901276	0.000208713	0.000420256	3.05101e-05	9.4393e-05	0.000632963	0.000207334	8.48436e-05	6.54664e-05	0.000364369	0.000191371	0.000213579	0.000461581	0.000337123	3.15199e-05	0.00239367	0.000466787	0.000308767	0.00126058	0.000877998	0.000599442	0.000184763	0.0010275	0.00701856	0.000301227	31
Bacteria	Proteobacteria	Gammaproteobacteria	Xanthomonadales	Sinobacteraceae	Steroidobacter	sp.	Bacteria;Proteobacteria;Gammaproteobacteria;Xanthomonadales;Sinobacteraceae;Steroidobacter sp.	Steroidobacter sp.	0.000157852	0.00119176	0.000438296	0.0001643	0.000738366	0.000297059	7.24743e-05	0.000849279	0.000222627	0.00299029	3.05101e-05	3.14644e-05	0.000600503	0.000221156	0.000118781	0.000392799	0.000364369	0.000148844	0.000128148	6.15441e-05	0.000245181	0.00012608	0.000620581	0.000182656	4.87527e-05	0.000765352	0.000239454	0.000182439	0.000123175		0.0012181	0.000150614	31
Bacteria	Proteobacteria	Betaproteobacteria	Burkholderiales	Burkholderiaceae	Burkholderia	sp.	Bacteria;Proteobacteria;Betaproteobacteria;Burkholderiales;Burkholderiaceae;Burkholderia sp.	Burkholderia sp.	0.000178898	0.00029794	0.000114338	5.47665e-05	0.000198098	0.00025305	0.000144949	0.000346644	0.000486997	3.23274e-05	0.000167806	4.71965e-05	0.000292137	0.00048378	0.000254531	0.00252046	0.000621571	4.25269e-05	0.000234937	0.000246177	0.000459714		0.00115251	0.000629148	9.75055e-05	0.0006528	0.000159636	2.60627e-05	0.000138572	0.000122321	0.000348028	0.000301227	31
Bacteria	Bacteroidetes	Sphingobacteria	Sphingobacteriales	Chitinophagaceae	Chitinophaga	sp.	Bacteria;Bacteroidetes;Sphingobacteria;Sphingobacteriales;Chitinophagaceae;Chitinophaga sp.	Chitinophaga sp.	0.00119967	0.000275021	1.90563e-05	9.12775e-05	0.000396197	0.000594118	0.000231918	0.000329312	0.000278284	0.000113146	0.000305101		0.000227217	0.000580536	0.00066178	0.000785597	0.000128601	4.25269e-05	0.00061938	0.000123088	0.000306476	9.45597e-05	0.000221636	0.000263836	8.12546e-05	0.000180083	0.00115736	0.000104251	0.00020016	0.00166357	0.00266821	7.53069e-05	31
Bacteria	Planctomycetes	Planctomycetia	Planctomycetales	Isosphaeraceae	Isosphaera	sp.	Bacteria;Planctomycetes;Planctomycetia;Planctomycetales;Isosphaeraceae;Isosphaera sp.	Isosphaera sp.	0.000136805	0.0026127	0.000247732	0.00113184	9.00447e-05	1.10022e-05	0.000652268	0.0041424	0.00016697	0.00148706	3.05101e-05	3.14644e-05	0.00238578	2.76445e-05	1.69687e-05		0.00145748	0.00212635	0.000320369	0.00156938	0.00254375	0.00104016	0.00166227	0.00156272	0.00225888	0.00414191	0.0031129	0.00487373	0.00104699	0.00413446	0.00290023	0.00288049	31
Bacteria	Proteobacteria	Alphaproteobacteria	Rickettsiales	Rickettsiales-Incertae-sedis	Odyssella	sp.	Bacteria;Proteobacteria;Alphaproteobacteria;Rickettsiales;Rickettsiales-Incertae-sedis;Odyssella sp.	Odyssella sp.	0.000136805	0.000343777	0.000438296	0.000310344	0.000180089	6.60131e-05	0.000318887	0.00031198	8.34852e-05	0.000387929	1.52551e-05	4.71965e-05	0.000357056	0.000760225	0.000424218	0.000392799	6.43004e-05	0.000276425		0.000184632	0.000214533	0.000157599	0.00055409	0.000426197	4.87527e-05	0.000135062	0.000379136	7.81881e-05	0.000138572	0.000513749	0.00075406	0.000131787	31
Bacteria	Bacteroidetes	Sphingobacteria	Sphingobacteriales	Sphingobacteriaceae	Solitalea	sp.	Bacteria;Bacteroidetes;Sphingobacteria;Sphingobacteriales;Sphingobacteriaceae;Solitalea sp.	Solitalea sp.	0.000220992	0.000229184	0.000343014	0.000565921	0.000648322	7.70153e-05		0.000346644	0.000222627	0.000161637	7.62753e-05	6.29287e-05	0.000632963	0.00042849	3.39374e-05	0.000621931	0.000171468	0.000233898	0.000128148	3.07721e-05	0.000245181	6.30398e-05	0.000487599	0.000182656	8.12546e-05	0.000247614	0.000119727	0.000182439	0.000277145	0.000684999	0.0012761	0.00103547	31
Bacteria	Proteobacteria	Gammaproteobacteria	Xanthomonadales	Xanthomonadaceae	Luteimonas	sp.	Bacteria;Proteobacteria;Gammaproteobacteria;Xanthomonadales;Xanthomonadaceae;Luteimonas sp.	Luteimonas sp.	0.000284133	0.000229184	0.000285845	1.82555e-05	0.00050425		0.000159443	0.000190654	0.000236541	8.08185e-05	0.000106785	0.000440501	0.000373286	0.000856981	0.000305437	0.00360065	0.000278635	6.37904e-05	0.000555306	0.000307721	0.000490361	0.000252159	2.21636e-05	0.00121771	8.12546e-05	0.000157572	7.9818e-05	0.000208502	7.69847e-05	9.78569e-05	0.00174014	0.00143083	31
Bacteria	Verrucomicrobia	Opitutae	Opitutales	Opitutaceae	Opitutus	sp.	Bacteria;Verrucomicrobia;Opitutae;Opitutales;Opitutaceae;Opitutus sp.	Opitutus sp.	0.00030518	0.000343777	0.00020962	0.000255577	3.60179e-05	0.0095389	0.000202928	0.00046797	0.000292198	9.69822e-05		3.14644e-05	0.000470665	0.00017969	0.000118781	0.000327332	0.000107167	8.50539e-05	8.54317e-05	9.23162e-05	0.000306476	6.30398e-05	0.000132982	0.000223246	9.75055e-05	0.000675311	0.000498863	0.000156376	0.000184763	0.000905177	0.00116009	3.76534e-05	31
Bacteria	Proteobacteria	Alphaproteobacteria	Rhodospirillales	Acetobacteraceae	Roseomonas	sp.	Bacteria;Proteobacteria;Alphaproteobacteria;Rhodospirillales;Acetobacteraceae;Roseomonas sp.	Roseomonas sp.	0.000263086	0.000229184	0.000171507	7.3022e-05	3.60179e-05	6.60131e-05	0.000202928	0.000207987	0.000208713	0.000145473	6.10203e-05	7.86609e-05	0.000275907	5.52891e-05	0.000169687	0.000589198	0.000171468	0.000106317	0.000277653	0.000338493	0.000275828	6.30398e-05	0.000288127	0.000223246	8.12546e-05		0.000498863	5.21254e-05	0.000215557	0.000146785	0.000638051	0.000244747	31
Bacteria	Actinobacteria	Actinobacteria	Pseudonocardiales	Pseudonocardiaceae	Pseudonocardia	halophobica	Bacteria;Actinobacteria;Actinobacteria;Pseudonocardiales;Pseudonocardiaceae;Pseudonocardia halophobica	Pseudonocardia halophobica	0.000178898	0.000664635	0.00020962	9.12775e-05	0.000324161	4.40088e-05	0.000333382	0.000571963	8.34852e-05	0.000678876	7.62753e-05	7.86609e-05	0.000925099	0.0001244	0.000101812	0.000196399	0.000150034	4.25269e-05	6.40738e-05	0.000276949	6.12952e-05		0.000598418	8.11804e-05	6.50037e-05	0.00128309	0.000957816	0.000364878	0.000230954	0.00105196	0.000464037	0.00016944	31
Bacteria	Proteobacteria	Alphaproteobacteria	Sphingomonadales	Sphingomonadaceae	Kaistobacter	sp.	Bacteria;Proteobacteria;Alphaproteobacteria;Sphingomonadales;Sphingomonadaceae;Kaistobacter sp.	Kaistobacter sp.	0.000726117	0.000893819	0.000343014	9.12775e-05	0.000324161	9.90197e-05	0.000188433	0.000225319	8.34852e-05	0.000614221	4.57652e-05	7.86609e-05	0.000259677	6.91114e-05		0.000261866	6.43004e-05	4.25269e-05	0.000213579	9.23162e-05	0.000490361	6.30398e-05	0.00217203	0.000121771	8.12546e-05	0.000517738	0.000458954	0.000208502	0.000107779	0.00154125	0.00928074	0.000131787	31
Bacteria	Proteobacteria	Alphaproteobacteria	Rhizobiales	Rhizobiaceae	Rhizobium	etli	Bacteria;Proteobacteria;Alphaproteobacteria;Rhizobiales;Rhizobiaceae;Rhizobium etli	Rhizobium etli	8.41875e-05	4.58369e-05	0.000266789	1.82555e-05	7.20357e-05	6.60131e-05	0.000188433	5.19967e-05	0.000320027	4.84911e-05	1.52551e-05	0.000519162	0.000194758	0.000317912	0.000492093	0.00091653	0.000664438	0.000106317	0.000213579	0.000123088	9.19427e-05	3.15199e-05	0.000288127	8.11804e-05	1.62509e-05	9.00414e-05	0.000199545	2.60627e-05	1.53969e-05		0.00156613	7.53069e-05	31
Bacteria	Planctomycetes	Planctomycetia	Planctomycetales	Planctomycetaceae	Rhodopirellula	sp.	Bacteria;Planctomycetes;Planctomycetia;Planctomycetales;Planctomycetaceae;Rhodopirellula sp.	Rhodopirellula sp.	0.000199945	9.16737e-05	0.000114338	9.12775e-05	0.000126063	0.000165033	1.44949e-05	0.000346644	9.73994e-05	4.84911e-05	9.15304e-05	3.14644e-05	0.000113609	6.91114e-05	5.09061e-05	0.000294599	6.43004e-05	0.000233898	8.54317e-05	9.23162e-05	6.12952e-05		2.21636e-05	0.000101475	0.000113756	0.000225104	0.000119727	0.000104251	9.23816e-05	0.000318035	0.000928074	5.64802e-05	31
Bacteria	Proteobacteria	Alphaproteobacteria	Rhizobiales	Rhizobiales-Incertae-sedis	Bauldia	sp.	Bacteria;Proteobacteria;Alphaproteobacteria;Rhizobiales;Rhizobiales-Incertae-sedis;Bauldia sp.	Bauldia sp.	0.00136805	0.00144386	0.00175318	0.00109533	0.00225112	0.00113323	0.00098565	0.00285982	0.00229584	0.0010668	0.00224249	0.0022025	0.00238578	0.00230832	0.00115387		0.000771605	0.000871803	0.00130283	0.00163092	0.000950075	0.00144991	0.00190607	0.000994459	0.000666287	0.00132811	0.00135691	0.00185045		0.00139446	0.00087007	0.0010543	30
Bacteria	Acidobacteria	Solibacteres	Solibacterales	Bryobacteraceae	Bryobacter	sp.	Bacteria;Acidobacteria;Solibacteres;Solibacterales;Bryobacteraceae;Bryobacter sp.	Bryobacter sp.	0.0237619	0.0115967	0.0131489	0.0139107	0.0165502	0.00980295	0.0214379	0.0207467	0.0102409	0.0065463	0.0118532	0.020326		0.0200285	0.0208545	0.00870704	0.00827332	0.0111846	0.00824416	0.0130166	0.0103589	0.0102124	0.00489816		0.0135858	0.0144291	0.0115936	0.0152206	0.0173369	0.0116694	0.0087587	0.00832141	30
Bacteria	Firmicutes	Clostridia	Thermoanaerobacterales	Thermodesulfobiaceae	Coprothermobacter	sp.	Bacteria;Firmicutes;Clostridia;Thermoanaerobacterales;Thermodesulfobiaceae;Coprothermobacter sp.	Coprothermobacter sp.	0.00109444	0.00256686	0.00112432	0.00491073	0.00167483	0.000748149	0.0025221	0.00331045	0.00147491	0.0018265		0.00116418	0.002613	0.000953737	0.000746623	0.00202946	0.0058299	0.00542219	0.00360949		0.00383095	0.00526382	0.00237151	0.00434315	0.00461526	0.00288133	0.00371154	0.00557742	0.00478845	0.00379196	0.00365429	0.00621282	30
Bacteria	Proteobacteria	Alphaproteobacteria	Rhizobiales	Hyphomicrobiaceae	Hyphomicrobium	sp.	Bacteria;Proteobacteria;Alphaproteobacteria;Rhizobiales;Hyphomicrobiaceae;Hyphomicrobium sp.	Hyphomicrobium sp.	0.000726117		0.001353	0.00104056	0.00126063	0.000781155	0.00100014	0.0031718	0.00165579	0.00163253	0.00123566	0.00086527	0.00103871	0.00127165	0.00125568	0.00212766	0.00117884		0.000854318	0.000800074	0.000980723	0.00170207	0.00150713	0.00142066	0.00107256	0.00177832	0.000897953	0.000599442	0.00166287	0.00215285	0.00168213	0.000941336	30
Bacteria	Proteobacteria	Gammaproteobacteria	Chromatiales	Chromatiaceae	Nitrosococcus	sp.	Bacteria;Proteobacteria;Gammaproteobacteria;Chromatiales;Chromatiaceae;Nitrosococcus sp.	Nitrosococcus sp.	0.00676657	0.00662343	0.00552634	0.00354157	0.00653724	0.00576515	0.00195681	0.00849279	0.00886335	0.00336205	0.00413412	0.00588383	0.00730342	0.0035385	0.00115387	0.00746318	0.00730881	0.00895192	0.010444	0.00720066	0.00793772	0.00671374	0.0376116	0.00903132		0.00333153	0.00654508	0.00294509		0.00538213	0.00719258	0.0102794	30
Bacteria	Proteobacteria	Alphaproteobacteria	Rhizobiales	Rhizobiales-Incertae-sedis	Rhizomicrobium	sp.	Bacteria;Proteobacteria;Alphaproteobacteria;Rhizobiales;Rhizobiales-Incertae-sedis;Rhizomicrobium sp.	Rhizomicrobium sp.	0.00544062	0.00520248	0.00289656	0.00509329	0.00379988	0.00170534	0.00643572	0.0111966	0.0025463	0.00197197	0.00128143	0.00265874	0.0116855	0.00451988	0.00252834	0.00327332	0.00327932		0.00371628	0.00313875	0.00340188	0.00434974	0.00188391	0.00470846	0.00365646	0.00596524	0.00636549	0.00675024	0.00643592	0.00447695	0.00429234		30
Bacteria	Verrucomicrobia	Spartobacteria	Incertae-sedis	Incertae-sedis	Xiphinematobacter	sp.	Bacteria;Verrucomicrobia;Spartobacteria;Incertae-sedis;Incertae-sedis;Xiphinematobacter sp.	Xiphinematobacter sp.	0.082409	0.0500309	0.0598178	0.0986527	0.0416727	0.0959061	0.0698507	0.0283035	0.040059	0.0359804	0.0763974	0.0466616	0.03517	0.0316807	0.0259282	0.00782324	0.0726809	0.0884986	0.0385938	0.0292642	0.0821049	0.13355	0.060551	0.0406105	0.135289	0.0273276	0.0658299	0.0566343	0.0986174	0.0739554			30
Bacteria	Bacteroidetes	Flavobacteria	Flavobacteriales	Flavobacteriaceae	Flavobacterium	sp.	Bacteria;Bacteroidetes;Flavobacteria;Flavobacteriales;Flavobacteriaceae;Flavobacterium sp.	Flavobacterium sp.	0.00625092	0.000664635	0.00154356	0.000310344	0.00426812	0.000781155	0.000724743	0.00315446	0.000222627	0.00103448	0.000991579	0.000125857		0.00178307	0.00329193	0.00314239	8.57339e-05	0.000276425	0.000213579	0.000276949	0.000643599		0.0021942	0.000649443	0.000130007	0.00202593	0.00159636	0.000260627	0.00167827	0.00570017	0.0117169	0.00131787	30
Bacteria	Bacteroidetes	Cytophagia	Cytophagales	Cytophagaceae	Chryseolinea	sp.	Bacteria;Bacteroidetes;Cytophagia;Cytophagales;Cytophagaceae;Chryseolinea sp.	Chryseolinea sp.	0.00104182	0.000389613	0.00327769		0.00144071	0.00125425	0.00107262	0.00194121	0.0025463	0.000695039	0.000716988	0.000802341	0.0013633	0.00623385	0.00622752	0.00484452	0.000300069	6.37904e-05	0.00010679		0.000214533	0.000283679	8.86544e-05	0.000629148	0.000390022	0.000742842	0.00115736	0.000338815	0.0045421	0.00134553	0.000928074	0.00011296	30
Bacteria	Proteobacteria	Gammaproteobacteria	Pseudomonadales	Pseudomonadaceae	Pseudomonas	brassicacearum	Bacteria;Proteobacteria;Gammaproteobacteria;Pseudomonadales;Pseudomonadaceae;Pseudomonas brassicacearum	Pseudomonas brassicacearum	0.00165218	0.000343777	0.000343014	0.00111359	0.000270134	0.000198039	0.000347877	0.000797282	0.000417426	3.23274e-05	0.000274591	0.000393304	0.000275907	0.000234979	8.48436e-05	0.000360065	0.000385802	0.000148844	0.000213579	0.000215404	0.00012259	0.000252159		0.000263836	9.75055e-05	0.000742842	0.000917907	0.00028669	0.000723656	0.000122321	0.0025522		30
Bacteria	Actinobacteria	Actinobacteria	Streptosporangiales	Thermomonosporaceae	Actinoallomurus	liliacearum	Bacteria;Actinobacteria;Actinobacteria;Streptosporangiales;Thermomonosporaceae;Actinoallomurus liliacearum	Actinoallomurus liliacearum	0.000147328	0.000595879	0.000247732	0.000401621	0.000540268	0.000110022	0.00044934	0.000294648	0.00016697	0.000242456	9.15304e-05	0.000251715	0.000665422	0.000290268	0.000220593	0.000229133	8.57339e-05		2.13579e-05	0.000246177	0.000153238	6.30398e-05	0.000132982	0.000121771		0.00103548	0.00061859	0.000807944	0.00060048	0.00100303	0.000464037	0.000131787	30
Bacteria	Actinobacteria	Actinobacteria	Streptosporangiales	Thermomonosporaceae	Actinomadura	bangladeshensis	Bacteria;Actinobacteria;Actinobacteria;Streptosporangiales;Thermomonosporaceae;Actinomadura bangladeshensis	Actinomadura bangladeshensis	0.000147328	0.000527124	0.000266789	0.0001643	0.000288143	8.80175e-05	0.000710248	0.000450638	5.56568e-05	0.00121228		1.57322e-05	0.00144445	0.000331735	0.000254531	0.000752864	0.000107167	0.000871803	2.13579e-05	0.00116934	0.00168562		0.000731399	0.000811804	0.00100756	0.00929678	0.001317	0.00346634	0.00235573	0.00785302	0.000232019	0.000866029	30
Bacteria	Proteobacteria	Alphaproteobacteria	Rhodospirillales	Acetobacteraceae	Rhodopila	globiformis	Bacteria;Proteobacteria;Alphaproteobacteria;Rhodospirillales;Acetobacteraceae;Rhodopila globiformis	Rhodopila globiformis	0.000526172	0.000985493	0.000323958	0.000310344	0.000630313	0.000286057	0.000681258		0.000278284	0.000533402	0.000122041	0.000566358	0.000730342	0.000635825	0.000695717	0.000392799	0.000664438	2.12635e-05	0.000256295	6.15441e-05	6.12952e-05	9.45597e-05	0.000199473	0.000284131	0.000260015	0.000292635	0.000718362	0.000338815	0.000585083		0.000696056	0.000131787	30
Bacteria	Bacteroidetes	Cytophagia	Cytophagales	Cytophagaceae	Sporocytophaga	sp.	Bacteria;Bacteroidetes;Cytophagia;Cytophagales;Cytophagaceae;Sporocytophaga sp.	Sporocytophaga sp.	0.000315703	4.58369e-05	0.00020962	7.3022e-05	0.000216107		0.000202928	0.000433306	0.000180885	0.000193964	1.52551e-05	0.000110125	0.000470665	0.00060818	0.000763592	0.000523732	6.43004e-05	4.25269e-05	0.000256295	0.00015386	0.00012259		0.000155145	0.000142066	9.75055e-05	0.000382676	0.000538772	0.000208502	7.69847e-05	0.00110089	0.00208817	0.000131787	30
Bacteria	Proteobacteria	Alphaproteobacteria	Rhizobiales	Bradyrhizobiaceae	Afipia	sp.	Bacteria;Proteobacteria;Alphaproteobacteria;Rhizobiales;Bradyrhizobiaceae;Afipia sp.	Afipia sp.	0.000420937	0.000527124	0.000114338	0.000401621	0.000198098	2.20044e-05	0.000188433	0.000450638	0.000111314	1.61637e-05	4.57652e-05	0.000204518	0.000454435	0.00030409	3.39374e-05	0.000425532		4.25269e-05	0.00010679	9.23162e-05		6.30398e-05	0.000110818	6.08853e-05	1.62509e-05	0.000540249	0.000678453	0.000208502	0.000107779	0.000269107	0.00075406	0.000225921	30
Bacteria	Proteobacteria	Betaproteobacteria	Burkholderiales	Burkholderiaceae	Cupriavidus	basilensis	Bacteria;Proteobacteria;Betaproteobacteria;Burkholderiales;Burkholderiaceae;Cupriavidus basilensis	Cupriavidus basilensis	0.000536695	9.16737e-05	0.000247732	0.000292088	0.000252125	8.80175e-05	0.000202928	0.000103993	0.000194799		0.000488162	0.000645019	1.62298e-05	1.38223e-05		0.000785597	0.000107167	0.000127581	6.40738e-05	0.000338493	0.000183885	0.000315199	0.000199473	0.000121771	0.000682538	4.50207e-05	5.98635e-05	5.21254e-05	0.000138572	2.44642e-05	0.00348028	0.000150614	30
Bacteria	Bacteroidetes	Cytophagia	Cytophagales	Cytophagaceae	Ohtaekwangia	sp.	Bacteria;Bacteroidetes;Cytophagia;Cytophagales;Cytophagaceae;Ohtaekwangia sp.	Ohtaekwangia sp.	0.0015259	0.000137511	0.00390655	7.3022e-05	0.00034217	8.80175e-05	0.000202928	0.000103993	0.000542654	0.000193964	0.000716988	3.14644e-05	9.73789e-05	0.000926092	0.00512455	0.00199673	4.28669e-05			6.15441e-05	0.000183885	0.000283679	0.000221636	8.11804e-05	9.75055e-05	2.25104e-05	0.000279363	2.60627e-05	0.000307939	4.89285e-05	0.00075406	3.76534e-05	30
Bacteria	Bacteroidetes	Sphingobacteria	Sphingobacteriales	Chitinophagaceae	Sediminibacterium	sp.	Bacteria;Bacteroidetes;Sphingobacteria;Sphingobacteriales;Chitinophagaceae;Sediminibacterium sp.	Sediminibacterium sp.	0.00163113	0.000137511	0.00036207	3.6511e-05	0.000198098	7.70153e-05	0.000246413	0.000190654	4.17426e-05	0.000113146	1.52551e-05	3.14644e-05	0.000210988	0.00017969	0.000271499	0.000130933	6.43004e-05	2.12635e-05	4.27159e-05	0.000123088	9.19427e-05	3.15199e-05	4.43272e-05	0.000121771	3.25018e-05	0.000315145	0.000359181	0.000104251	0.00020016	0.000122321			30
Bacteria	Actinobacteria	Actinobacteria	Streptosporangiales	Streptosporangiaceae	Streptosporangium	sp.	Bacteria;Actinobacteria;Actinobacteria;Streptosporangiales;Streptosporangiaceae;Streptosporangium sp.	Streptosporangium sp.	4.20937e-05	0.000183347	9.52817e-05	0.000237322	0.000126063	2.20044e-05	0.000275402	0.000207987	5.56568e-05	0.00087284	4.57652e-05	9.4393e-05	0.000697882	9.67559e-05	0.000305437	0.000163666	8.57339e-05	8.50539e-05		0.000184632	6.12952e-05		0.000132982	6.08853e-05	0.000227513	0.000562759	0.000498863	0.00067763	0.00040032	0.000391428	0.000290023	3.76534e-05	30
Bacteria	Bacteroidetes	Cytophagia	Cytophagales	Cytophagaceae	Adhaeribacter	sp.	Bacteria;Bacteroidetes;Cytophagia;Cytophagales;Cytophagaceae;Adhaeribacter sp.	Adhaeribacter sp.	0.00070507	6.87553e-05	0.000114338	1.82555e-05	0.000270134	1.10022e-05	2.89897e-05	0.000381309	8.34852e-05	8.08185e-05	1.52551e-05	4.71965e-05	0.000503124	0.000165867	8.48436e-05	0.000654664	2.14335e-05	2.12635e-05	0.00010679	0.00015386	0.00012259		0.000598418	0.000162361		0.000675311	0.00061859	7.81881e-05	4.61908e-05	0.000366964	0.00614849	0.000527148	30
Bacteria	Firmicutes	Bacilli	Bacillales	Thermoactinomycetaceae	Thermoactinomyces	sp.	Bacteria;Firmicutes;Bacilli;Bacillales;Thermoactinomycetaceae;Thermoactinomyces sp.	Thermoactinomyces sp.	8.41875e-05	0.00249811	0.00020962	0.000127789	1.80089e-05	0.000165033	7.24743e-05	0.00062396	0.00541263	6.46548e-05	9.15304e-05	7.86609e-05	6.49193e-05	0.000152045	3.39374e-05	0.000949264	4.28669e-05	0.000106317	0.000683454	6.15441e-05	0.000306476	3.15199e-05	0.000886544	0.000243541	0.000113756	0.000202593	5.98635e-05			7.33927e-05	0.00278422	9.41336e-05	30
Bacteria	Proteobacteria	Betaproteobacteria	Burkholderiales	Oxalobacteraceae	Janthinobacterium	sp.	Bacteria;Proteobacteria;Betaproteobacteria;Burkholderiales;Oxalobacteraceae;Janthinobacterium sp.	Janthinobacterium sp.	0.00115758	4.58369e-05	0.00057169	1.82555e-05	0.000108054	4.40088e-05	0.000173938	0.000190654	5.56568e-05	8.08185e-05	9.15304e-05	0.000157322		0.000815514	0.000237562	0.000294599	2.14335e-05		0.000384443	0.000184632	6.12952e-05	9.45597e-05	0.000155145	0.000182656	1.62509e-05	2.25104e-05	0.000119727	0.00148557	3.07939e-05	2.44642e-05	5.80046e-05	3.76534e-05	30
Bacteria	Actinobacteria	Actinobacteria	Streptomycetales	Streptomycetaceae	Streptomyces	phaeochromogenes	Bacteria;Actinobacteria;Actinobacteria;Streptomycetales;Streptomycetaceae;Streptomyces phaeochromogenes	Streptomyces phaeochromogenes	6.31406e-05	0.000206266	5.7169e-05	9.12775e-05	3.60179e-05	1.10022e-05	0.000159443	5.19967e-05		4.84911e-05	1.52551e-05	1.57322e-05	0.000210988	5.52891e-05	3.39374e-05	0.000130933	0.000235768	4.25269e-05	6.40738e-05		0.00012259	0.000283679	0.000110818	0.000162361	6.50037e-05	0.000157572	0.000558726	0.000130314	0.000138572	0.00149232	0.00087007	5.64802e-05	30
Bacteria	Actinobacteria	Actinobacteria	Micrococcales	Cellulomonadaceae	Cellulomonas	xylanilytica	Bacteria;Actinobacteria;Actinobacteria;Micrococcales;Cellulomonadaceae;Cellulomonas xylanilytica	Cellulomonas xylanilytica	0.00036832	0.000160429	0.000228676	7.3022e-05	3.60179e-05	0.000110022	8.69691e-05	0.00015599	8.34852e-05	4.84911e-05	0.000259336	1.57322e-05	0.000178528	0.000138223	0.000373312	9.81997e-05	8.57339e-05		6.40738e-05	9.23162e-05	9.19427e-05		0.000110818	4.05902e-05	3.25018e-05	0.000135062	0.000818135	2.60627e-05	4.61908e-05	9.78569e-05	0.000290023	5.64802e-05	30
Bacteria	Firmicutes	Bacilli	Bacillales	Bacillaceae	Geobacillus	sp.	Bacteria;Firmicutes;Bacilli;Bacillales;Bacillaceae;Geobacillus sp.	Geobacillus sp.	3.15703e-05	4.58369e-05	0.00036207	5.47665e-05	3.60179e-05	2.20044e-05	2.89897e-05	3.46644e-05	8.34852e-05	8.08185e-05		7.86609e-05	0.000357056	5.52891e-05	1.69687e-05	0.000196399	0.000107167	0.000106317	4.27159e-05		0.000183885	9.45597e-05	0.000155145	0.000142066	1.62509e-05	0.000135062	7.9818e-05	5.21254e-05	6.15877e-05	7.33927e-05	0.000522042	9.41336e-05	30
Bacteria	Proteobacteria	Gammaproteobacteria	Xanthomonadales	Xanthomonadaceae	Arenimonas	sp.	Bacteria;Proteobacteria;Gammaproteobacteria;Xanthomonadales;Xanthomonadaceae;Arenimonas sp.	Arenimonas sp.	0.000557742		0.00207714	0.00036511	0.000576286	0.000858171	0.00047833	0.000519967	0.00139142	0.000323274	0.000778008	0.000534894	0.000292137	0.00174161	0.00205321	0.00242226	0.00501543	0.000276425		0.000584669	0.00012259	0.00144991	0.000221636	0.000304426	0.000292516		0.000339227	0.000651568	0.000816037	0.000538213	0.00266821	0.000150614	29
Bacteria	Actinobacteria	Actinobacteria	Frankiales	Frankiaceae	Jatrophihabitans	sp.	Bacteria;Actinobacteria;Actinobacteria;Frankiales;Frankiaceae;Jatrophihabitans sp.	Jatrophihabitans sp.	0.000294656	0.0008709	0.000343014		0.000396197	0.000154031	0.000391361	0.00112659	0.000180885	0.000339438	6.10203e-05	0.00036184	0.00118478	0.000262623	6.78748e-05	0.000360065	0.000364369	0.000170108	0.000234937	0.000276949	0.000367771	0.00012608		0.000162361	0.00117007	0.00155321	0.00233468		0.00137033	0.00144339	0.000812065	0.000282401	29
Bacteria	Proteobacteria	Gammaproteobacteria	Xanthomonadales	Xanthomonadaceae	Lysobacter	sp.	Bacteria;Proteobacteria;Gammaproteobacteria;Xanthomonadales;Xanthomonadaceae;Lysobacter sp.	Lysobacter sp.	0.000242039	6.87553e-05	0.00057169		0.0010085	0.00136427	5.79794e-05	0.000103993	0.000640053	0.000242456	0.000716988	0.000125857	6.49193e-05	0.0001244	0.000407249	0.00307692	0.000707305	0.000106317	0.00010679	0.00015386	6.12952e-05	0.000409759	0.00117467	0.000304426	1.62509e-05	0.000472717			3.07939e-05	0.000244642	0.0562065	3.76534e-05	29
Bacteria	Proteobacteria	Alphaproteobacteria	Rhizobiales	Bradyrhizobiaceae	Balneimonas	sp.	Bacteria;Proteobacteria;Alphaproteobacteria;Rhizobiales;Bradyrhizobiaceae;Balneimonas sp.	Balneimonas sp.	0.000326226	0.000366695	0.000724141		0.000270134	0.000506101	0.000231918	0.00015599	0.000375684	0.000145473	1.52551e-05	4.71965e-05	0.000210988	0.00042849	0.000424218	0.000294599	2.14335e-05		6.40738e-05	6.15441e-05	0.00012259	6.30398e-05	0.000155145	0.000162361	4.87527e-05	6.75311e-05	1.99545e-05		0.000877625	2.44642e-05	0.000580046	5.64802e-05	29
Bacteria	Actinobacteria	Actinobacteria	Corynebacteriales	Mycobacteriaceae	Mycobacterium	sp.	Bacteria;Actinobacteria;Actinobacteria;Corynebacteriales;Mycobacteriaceae;Mycobacterium sp.	Mycobacterium sp.	7.36641e-05	0.000366695	0.000152451	0.000219066	0.000234116	0.000264053	0.000275402	0.00031198	5.56568e-05	0.000323274	3.05101e-05	0.000157322	0.000259677	0.000373201	0.000101812	0.000163666	4.28669e-05	2.12635e-05		6.15441e-05	9.19427e-05	9.45597e-05	2.21636e-05		1.62509e-05	0.000360166	7.9818e-05	5.21254e-05	0.000153969	0.000366964	0.000348028		29
Bacteria	Actinobacteria	Actinobacteria	Pseudonocardiales	Pseudonocardiaceae	Actinomycetospora	sp.	Bacteria;Actinobacteria;Actinobacteria;Pseudonocardiales;Pseudonocardiaceae;Actinomycetospora sp.	Actinomycetospora sp.	0.000557742	0.000618798	0.000152451	7.3022e-05	0.000216107	6.60131e-05	0.000362371	0.000537299	5.56568e-05	0.00012931		7.86609e-05	0.000779031	0.000193512	0.000152718	0.000458265	2.14335e-05	4.25269e-05	2.13579e-05	6.15441e-05	3.06476e-05	6.30398e-05			3.25018e-05	0.000517738	0.000139682	0.000182439	7.69847e-05	0.000195714	0.000290023	7.53069e-05	29
Bacteria	Actinobacteria	Actinobacteria	Propionibacteriales	Nocardioidaceae	Actinopolymorpha	cephalotaxi	Bacteria;Actinobacteria;Actinobacteria;Propionibacteriales;Nocardioidaceae;Actinopolymorpha cephalotaxi	Actinopolymorpha cephalotaxi	3.15703e-05	9.16737e-05	7.62253e-05	7.3022e-05	5.40268e-05	6.60131e-05	0.000130454	5.19967e-05	4.17426e-05	0.000339438	4.57652e-05	4.71965e-05	0.000129839		8.48436e-05	0.000229133	0.000192901	0.000382743		0.00101548	0.000337123	9.45597e-05	0.000443272	2.02951e-05	0.000438775	0.000697821	0.000239454	0.000390941	0.00040032	0.000905177		0.000207094	29
Bacteria	Firmicutes	Clostridia	Clostridiales	Caldicoprobacteraceae	Caldicoprobacter	sp.	Bacteria;Firmicutes;Clostridia;Clostridiales;Caldicoprobacteraceae;Caldicoprobacter sp.	Caldicoprobacter sp.	5.26172e-05		0.000304901	1.82555e-05	1.80089e-05	2.20044e-05	7.24743e-05	3.46644e-05	6.9571e-05	0.00012931	1.52551e-05	4.71965e-05	9.73789e-05	0.0001244	0.000169687	0.000392799	6.43004e-05	0.000106317	0.000213579	0.000184632	0.000306476	9.45597e-05	0.000155145	0.000629148		0.000112552	5.98635e-05		0.000123175	9.78569e-05	5.80046e-05	3.76534e-05	29
Bacteria	Chloroflexi	Ktedonobacteria	Ktedonobacterales	Ktedonobacteraceae	Ktedonobacter	racemifer	Bacteria;Chloroflexi;Ktedonobacteria;Ktedonobacterales;Ktedonobacteraceae;Ktedonobacter racemifer	Ktedonobacter racemifer	3.15703e-05	4.58369e-05		0.000237322	7.20357e-05	4.40088e-05	0.000101464	0.000121326	4.17426e-05	8.08185e-05	3.05101e-05		0.000113609	1.38223e-05		3.27332e-05	2.14335e-05	0.000170108	6.40738e-05	6.15441e-05	0.000275828	6.30398e-05	0.000421109	2.02951e-05	3.25018e-05	0.000472717	0.000119727	0.000156376	1.53969e-05	0.000318035	0.000464037	0.000188267	29
Bacteria	Actinobacteria	Actinobacteria	Micromonosporales	Micromonosporaceae	Luedemannella	sp.	Bacteria;Actinobacteria;Actinobacteria;Micromonosporales;Micromonosporaceae;Luedemannella sp.	Luedemannella sp.	1.05234e-05	0.000183347	0.000171507	0.000219066	5.40268e-05	3.30066e-05	2.89897e-05	3.46644e-05	5.56568e-05	0.00056573	3.05101e-05	9.4393e-05	4.86894e-05	6.91114e-05	1.69687e-05	3.27332e-05	6.43004e-05				3.06476e-05	6.30398e-05	0.000687072	4.05902e-05	0.000227513	6.75311e-05	0.000319272	0.000156376	0.000153969	0.00046482	5.80046e-05	3.76534e-05	29
Bacteria	Acidobacteria	Acidobacteria	Acidobacteriales	Acidobacteriaceae	Edaphobacter	sp.	Bacteria;Acidobacteria;Acidobacteria;Acidobacteriales;Acidobacteriaceae;Edaphobacter sp.	Edaphobacter sp.	7.36641e-05	9.16737e-05	1.90563e-05	0.000146044		2.20044e-05	1.44949e-05	0.000173322	6.9571e-05		1.52551e-05	0.000125857	9.73789e-05	9.67559e-05	5.09061e-05	3.27332e-05		0.000127581	0.000170863	0.000246177	9.19427e-05	3.15199e-05	8.86544e-05	2.02951e-05	0.000211262	2.25104e-05	3.9909e-05	7.81881e-05	7.69847e-05	2.44642e-05	0.000116009	1.88267e-05	29
Bacteria	Firmicutes	Bacilli	Bacillales	Thermoactinomycetaceae	Polycladomyces	sp.	Bacteria;Firmicutes;Bacilli;Bacillales;Thermoactinomycetaceae;Polycladomyces sp.	Polycladomyces sp.	5.26172e-05	0.000550042	0.000114338	0.000109533		0.000341068	0.000159443	1.73322e-05	0.00179493	0.000113146	7.62753e-05	4.71965e-05		1.38223e-05	0.000203625	0.000229133	8.57339e-05	8.50539e-05	0.000128148		0.00012259	0.000189119	8.86544e-05	0.000142066	0.000260015	2.25104e-05	0.000778226		0.000138572	9.78569e-05	5.80046e-05	1.88267e-05	28
Bacteria	Acidobacteria	Acidobacteria	Acidobacteriales	Acidobacteriaceae	Acidobacterium	sp.	Bacteria;Acidobacteria;Acidobacteria;Acidobacteriales;Acidobacteriaceae;Acidobacterium sp.	Acidobacterium sp.	0.000105234	0.000183347	5.7169e-05	0.000146044	5.40268e-05	3.30066e-05	1.44949e-05	0.000415973	1.39142e-05			6.29287e-05	0.000178528	0.000400846		9.81997e-05	2.14335e-05	2.12635e-05	0.00010679	0.00015386	0.000306476	3.15199e-05		0.000263836	3.25018e-05	0.000450207	5.98635e-05	0.000104251	4.61908e-05	0.000244642	5.80046e-05	0.000131787	28
Bacteria	Firmicutes	Bacilli	Bacillales	Bacillaceae	Bacillus	thermolactis	Bacteria;Firmicutes;Bacilli;Bacillales;Bacillaceae;Bacillus thermolactis	Bacillus thermolactis	4.20937e-05		9.52817e-05	0.000127789	1.80089e-05	1.10022e-05	2.89897e-05	0.000103993	1.39142e-05	3.23274e-05	1.52551e-05	1.57322e-05	0.000113609	1.38223e-05		0.00140753	0.000150034	0.000106317	6.40738e-05		0.000245181		0.000221636	0.000263836	3.25018e-05	0.000180083	0.000119727	2.60627e-05	4.61908e-05	4.89285e-05	5.80046e-05	0.00016944	28
Bacteria	Firmicutes	Bacilli	Bacillales	Paenibacillaceae	Paenibacillus	edaphicus	Bacteria;Firmicutes;Bacilli;Bacillales;Paenibacillaceae;Paenibacillus edaphicus	Paenibacillus edaphicus	0.000136805		1.90563e-05		3.60179e-05	5.50109e-05	8.69691e-05	3.46644e-05	0.000111314	6.46548e-05	4.57652e-05	0.000110125		2.76445e-05	1.69687e-05		8.57339e-05	0.000680431	4.27159e-05	0.000769302	0.000398419	0.000252159	0.000310291	0.000304426	3.25018e-05	0.000517738	0.000119727	7.81881e-05	4.61908e-05	0.000195714	5.80046e-05	7.53069e-05	28
Bacteria	Bacteroidetes	Cytophagia	Cytophagales	Cytophagaceae	Hymenobacter	sp.	Bacteria;Bacteroidetes;Cytophagia;Cytophagales;Cytophagaceae;Hymenobacter sp.	Hymenobacter sp.	0.00114705	0.000985493	0.00036207	1.82555e-05	3.60179e-05	3.30066e-05	0.000101464	0.000831947	5.56568e-05	4.84911e-05	9.15304e-05		4.86894e-05	0.0001244	8.48436e-05		2.14335e-05	0.00140339	2.13579e-05		0.000153238		8.86544e-05	4.05902e-05	8.12546e-05	4.50207e-05	0.000897953	2.60627e-05	6.15877e-05	9.78569e-05	0.000174014	3.76534e-05	28
Bacteria	Proteobacteria	Alphaproteobacteria	Rhizobiales	Methylobacteriaceae	Methylobacterium	gregans	Bacteria;Proteobacteria;Alphaproteobacteria;Rhizobiales;Methylobacteriaceae;Methylobacterium gregans	Methylobacterium gregans	5.26172e-05	0.000252103	7.62253e-05	3.6511e-05	9.00447e-05	4.40088e-05	0.000130454	0.000138658	8.34852e-05			3.14644e-05	0.000162298	4.14668e-05	6.78748e-05	0.000196399	2.14335e-05	6.37904e-05	4.27159e-05	0.000123088	6.12952e-05		6.64908e-05	8.11804e-05		0.000315145	7.9818e-05	7.81881e-05	4.61908e-05	2.44642e-05	5.80046e-05	1.88267e-05	28
Bacteria	Proteobacteria	Alphaproteobacteria	Rhodobacterales	Rhodobacteraceae	Rubellimicrobium	sp.	Bacteria;Proteobacteria;Alphaproteobacteria;Rhodobacterales;Rhodobacteraceae;Rubellimicrobium sp.	Rubellimicrobium sp.	0.000252562	0.000252103	1.90563e-05	7.3022e-05		1.10022e-05	0.000101464	0.000242651	2.78284e-05	1.61637e-05	3.05101e-05	1.57322e-05	0.000194758	5.52891e-05	5.09061e-05	3.27332e-05	2.14335e-05	4.25269e-05	6.40738e-05		6.12952e-05		8.86544e-05	0.000263836	3.25018e-05	6.75311e-05	5.98635e-05	2.60627e-05	1.53969e-05	7.33927e-05	5.80046e-05		28
Bacteria	Actinobacteria	Actinobacteria	Corynebacteriales	Nocardiaceae	Rhodococcus	sp.	Bacteria;Actinobacteria;Actinobacteria;Corynebacteriales;Nocardiaceae;Rhodococcus sp.	Rhodococcus sp.	0.000547219	0.00158137	0.000381127	0.00257403		0.000220044	0.00127555	0.00140391	0.000320027			0.000519162	0.0016879	0.000290268			0.000471536	0.00191371	0.000854318	0.000615441	0.000674247	0.00107168	0.000886544	0.000426197	0.00221012	0.00288133	0.00195554	0.00258021	0.00215557	0.00151678	0.00104408	0.000790722	27
Bacteria	Actinobacteria	Actinobacteria	Micromonosporales	Micromonosporaceae	Hamadaea	yuxiensis	Bacteria;Actinobacteria;Actinobacteria;Micromonosporales;Micromonosporaceae;Hamadaea yuxiensis	Hamadaea yuxiensis	1.05234e-05	0.00327734	3.81127e-05	7.3022e-05	0.000306152	0.000132026	2.89897e-05	0.00112659	6.9571e-05	0.00150322			0.000990019	0.000248801	3.39374e-05		0.000107167	0.000212635		3.07721e-05	0.000183885		8.86544e-05	0.000202951	0.000861298	0.0015307	0.000838089	0.00244989	0.000893022	0.01096	0.00179814	9.41336e-05	27
Bacteria	Acidobacteria	Acidobacteria	Acidobacteriales	Acidobacteriaceae	Edaphobacter	modestum	Bacteria;Acidobacteria;Acidobacteria;Acidobacteriales;Acidobacteriaceae;Edaphobacter modestum	Edaphobacter modestum		0.000114592	3.81127e-05	0.000146044	1.80089e-05	3.30066e-05	5.79794e-05	0.000259983	0.000194799	3.23274e-05		4.71965e-05	6.49193e-05	0.000110578		0.000130933	0.000128601	2.12635e-05	0.00010679	0.000123088	0.000183885		0.000199473	0.000121771		9.00414e-05	3.9909e-05	0.000521254	0.000307939	0.000562677	0.000232019	1.88267e-05	27
Bacteria	Bacteroidetes	Sphingobacteria	Sphingobacteriales	Chitinophagaceae	Filimonas	sp.	Bacteria;Bacteroidetes;Sphingobacteria;Sphingobacteriales;Chitinophagaceae;Filimonas sp.	Filimonas sp.	0.00115758	0.000160429	9.52817e-05		0.000594295	0.000231046	0.000333382	0.00221852		1.61637e-05		0.000802341	0.000470665	0.000815514	0.00274893	0.0010802	0.000128601	8.50539e-05	4.27159e-05	6.15441e-05	6.12952e-05	0.000157599		0.000284131	3.25018e-05	2.25104e-05	0.000578681	0.000104251	9.23816e-05	2.44642e-05		3.76534e-05	27
Bacteria	Firmicutes	Clostridia	Clostridiales	Lachnospiraceae	Coprococcus	sp.	Bacteria;Firmicutes;Clostridia;Clostridiales;Lachnospiraceae;Coprococcus sp.	Coprococcus sp.	4.20937e-05	0.000183347	0.000343014	3.6511e-05		2.20044e-05	4.34846e-05	0.000103993	2.78284e-05	1.61637e-05	0.000686478		6.49193e-05	0.000110578			0.000107167	0.000148844	4.27159e-05	0.00212327	0.000398419	9.45597e-05	0.000155145	0.000385607	1.62509e-05	0.000247614	1.99545e-05		6.15877e-05	4.89285e-05	0.000290023	0.000131787	27
Bacteria	Actinobacteria	Actinobacteria	Micromonosporales	Micromonosporaceae	Dactylosporangium	sp.	Bacteria;Actinobacteria;Actinobacteria;Micromonosporales;Micromonosporaceae;Dactylosporangium sp.	Dactylosporangium sp.	4.20937e-05	0.000229184	3.81127e-05	0.000109533	7.20357e-05		4.34846e-05	0.000190654	4.17426e-05	0.000113146		3.14644e-05	0.000324596	4.14668e-05	1.69687e-05	0.000130933		8.50539e-05		6.15441e-05	9.19427e-05	3.15199e-05	4.43272e-05	4.05902e-05		0.000832883	0.00061859	0.000390941	0.000138572	0.000415892	0.000696056	3.76534e-05	27
Bacteria	Bacteroidetes	Sphingobacteria	Sphingobacteriales	Chitinophagaceae	Flavitalea	sp.	Bacteria;Bacteroidetes;Sphingobacteria;Sphingobacteriales;Chitinophagaceae;Flavitalea sp.	Flavitalea sp.	0.000284133		0.000323958	1.82555e-05	3.60179e-05	0.000418083	4.34846e-05	1.73322e-05	2.78284e-05	0.000193964	7.62753e-05		3.24596e-05	0.00017969	1.69687e-05	0.000130933	2.14335e-05	2.12635e-05	0.000128148	3.07721e-05	6.12952e-05	3.15199e-05	0.000265963	0.000243541	0.000130007	4.50207e-05			1.53969e-05	0.000220178	0.000348028		27
Bacteria	Bacteroidetes	Sphingobacteria	Sphingobacteriales	Sphingobacteriaceae	Mucilaginibacter	sp.	Bacteria;Bacteroidetes;Sphingobacteria;Sphingobacteriales;Sphingobacteriaceae;Mucilaginibacter sp.	Mucilaginibacter sp.	0.00527224	0.000160429	9.52817e-05	5.47665e-05	3.60179e-05	0.00025305	0.000144949	0.000190654	8.34852e-05		3.05101e-05	0.000346108	4.86894e-05		0.000576936	0.000752864	2.14335e-05	6.37904e-05	2.13579e-05		3.06476e-05	6.30398e-05	2.21636e-05	8.11804e-05		0.000112552	0.000558726		0.000138572	0.000195714	5.80046e-05	5.64802e-05	27
Bacteria	Proteobacteria	Alphaproteobacteria	Rhizobiales	Phyllobacteriaceae	Phyllobacterium	sp.	Bacteria;Proteobacteria;Alphaproteobacteria;Rhizobiales;Phyllobacteriaceae;Phyllobacterium sp.	Phyllobacterium sp.	2.10469e-05	0.000114592	3.81127e-05		0.000108054	9.90197e-05	2.89897e-05	3.46644e-05	5.56568e-05	0.000113146	4.57652e-05	4.71965e-05	3.24596e-05	0.00042849	0.000220593	0.000130933	0.000128601		0.000341727	3.07721e-05	9.19427e-05		4.43272e-05	0.000101475	6.50037e-05	0.000270124	3.9909e-05	2.60627e-05		0.000146785	0.000522042		27
Bacteria	Proteobacteria	Betaproteobacteria	Burkholderiales	Oxalobacteraceae	Janthinobacterium	lividum	Bacteria;Proteobacteria;Betaproteobacteria;Burkholderiales;Oxalobacteraceae;Janthinobacterium lividum	Janthinobacterium lividum	0.000799781	0.00043545	5.7169e-05	9.12775e-05	3.60179e-05	0.000187037	0.000159443	0.000103993	6.9571e-05	6.46548e-05	9.15304e-05	0.000110125	0.000113609	0.00017969	5.09061e-05	0.000490998	2.14335e-05		2.13579e-05	0.00015386			2.21636e-05	6.08853e-05	1.62509e-05	4.50207e-05	1.99545e-05	2.60627e-05		2.44642e-05	0.000348028		27
Bacteria	Firmicutes	Clostridia	Clostridiales	Symbiobacteriaceae	Symbiobacterium	sp.	Bacteria;Firmicutes;Clostridia;Clostridiales;Symbiobacteriaceae;Symbiobacterium sp.	Symbiobacterium sp.	2.10469e-05	2.29184e-05	0.000114338	0.000109533	1.80089e-05	8.80175e-05	0.000101464			0.000161637	3.05101e-05	4.71965e-05	6.49193e-05	8.29336e-05	6.78748e-05	0.000196399	8.57339e-05	0.000170108	8.54317e-05	0.000123088	0.000490361	0.000315199	4.43272e-05	2.02951e-05		6.75311e-05	1.99545e-05		7.69847e-05		0.000116009	0.000150614	27
Bacteria	Bacteroidetes	Sphingobacteria	Sphingobacteriales	Chitinophagaceae	Flavisolibacter	ginsengisoli	Bacteria;Bacteroidetes;Sphingobacteria;Sphingobacteriales;Chitinophagaceae;Flavisolibacter ginsengisoli	Flavisolibacter ginsengisoli	0.000652453	2.29184e-05	0.000323958	1.82555e-05	1.80089e-05	9.90197e-05	0.000115959	0.000173322	0.000194799	1.61637e-05	9.15304e-05	4.71965e-05	3.24596e-05	0.000110578	0.000288468	0.000130933	4.28669e-05	4.25269e-05	8.54317e-05		6.12952e-05		6.64908e-05	0.000223246			9.97725e-05	5.21254e-05	4.61908e-05		0.000986079	1.88267e-05	27
Bacteria	Firmicutes	Bacilli	Bacillales	Paenibacillaceae	Paenibacillus	taihuensis	Bacteria;Firmicutes;Bacilli;Bacillales;Paenibacillaceae;Paenibacillus taihuensis	Paenibacillus taihuensis	6.31406e-05	4.58369e-05	1.90563e-05	3.6511e-05	3.60179e-05		4.34846e-05	6.93289e-05		0.00030711		3.14644e-05	1.62298e-05		1.69687e-05	9.81997e-05	6.43004e-05	0.000212635		0.00175401	9.19427e-05	0.000157599	0.000709236	0.000162361	9.75055e-05	0.000720331	3.9909e-05	0.000312752	3.07939e-05	0.00017125	5.80046e-05	0.000131787	27
Bacteria	Proteobacteria	Gammaproteobacteria	Nevskiales	Sinobacteraceae	Nevskia	sp.	Bacteria;Proteobacteria;Gammaproteobacteria;Nevskiales;Sinobacteraceae;Nevskia sp.	Nevskia sp.	3.15703e-05	6.87553e-05		0.000328599	3.60179e-05	3.30066e-05	0.000130454	0.000121326	9.73994e-05	3.23274e-05	4.57652e-05	0.000110125	9.73789e-05	9.67559e-05	8.48436e-05	0.00153846	2.14335e-05	4.25269e-05		3.07721e-05	3.06476e-05	3.15199e-05	6.64908e-05				0.000199545	0.000130314	7.69847e-05	0.000122321	5.80046e-05	7.53069e-05	27
Bacteria	Proteobacteria	Alphaproteobacteria	Rhizobiales	Hyphomicrobiaceae	Blastochloris	sp.	Bacteria;Proteobacteria;Alphaproteobacteria;Rhizobiales;Hyphomicrobiaceae;Blastochloris sp.	Blastochloris sp.	3.15703e-05	4.58369e-05	0.000266789	5.47665e-05	7.20357e-05	2.20044e-05		0.000329312	1.39142e-05		1.52551e-05	3.14644e-05	0.000178528	5.52891e-05	8.48436e-05	9.81997e-05	4.28669e-05				6.12952e-05	3.15199e-05	2.21636e-05	0.000162361	1.62509e-05	0.000225104	0.000179591	2.60627e-05	3.07939e-05	0.00017125	5.80046e-05	3.76534e-05	27
Bacteria	Firmicutes	Clostridia	Clostridiales	Peptococcaceae	Desulfosporosinus	meridiei	Bacteria;Firmicutes;Clostridia;Clostridiales;Peptococcaceae;Desulfosporosinus meridiei	Desulfosporosinus meridiei	4.20937e-05	0.000183347	3.81127e-05	3.6511e-05	5.40268e-05		5.79794e-05	1.73322e-05	0.000180885		6.10203e-05		4.86894e-05	1.38223e-05	1.69687e-05	3.27332e-05	0.000128601	6.37904e-05	0.00010679	0.00015386	3.06476e-05	6.30398e-05	0.000177309	8.11804e-05	9.75055e-05	2.25104e-05			9.23816e-05	9.78569e-05	0.000116009	5.64802e-05	27
Bacteria	Firmicutes	Negativicutes	Selenomonadales	Sporomusaceae	Pelosinus	sp.	Bacteria;Firmicutes;Negativicutes;Selenomonadales;Sporomusaceae;Pelosinus sp.	Pelosinus sp.	0.000126281			7.3022e-05	3.60179e-05		7.24743e-05	5.19967e-05	6.9571e-05	3.23274e-05	1.52551e-05		4.86894e-05	4.14668e-05	3.39374e-05	6.54664e-05		4.25269e-05	4.27159e-05	0.000184632	6.12952e-05	3.15199e-05	0.000132982	0.000101475	6.50037e-05	0.000180083	5.98635e-05	2.60627e-05	0.000169366	9.78569e-05	0.000116009	9.41336e-05	27
Bacteria	Verrucomicrobia	Methylacidiphilae	Methylacidiphilales	Methylacidiphilaceae	Methylacidiphilum	sp.	Bacteria;Verrucomicrobia;Methylacidiphilae;Methylacidiphilales;Methylacidiphilaceae;Methylacidiphilum sp.	Methylacidiphilum sp.	3.15703e-05		5.7169e-05	0.000255577	3.60179e-05	2.20044e-05	0.000159443	0.000121326		3.23274e-05	1.52551e-05	4.71965e-05	0.000178528	5.52891e-05	0.00013575		4.28669e-05	6.37904e-05	2.13579e-05		3.06476e-05	0.00012608	8.86544e-05	4.05902e-05	1.62509e-05		1.99545e-05	5.21254e-05	6.15877e-05	9.78569e-05	5.80046e-05	1.88267e-05	27
Bacteria	Proteobacteria	Alphaproteobacteria	Rhizobiales	Methylobacteriaceae	Microvirga	aerilata	Bacteria;Proteobacteria;Alphaproteobacteria;Rhizobiales;Methylobacteriaceae;Microvirga aerilata	Microvirga aerilata	3.15703e-05	2.29184e-05	5.7169e-05		5.40268e-05		8.69691e-05	8.66611e-05	6.9571e-05			0.000188786	4.86894e-05	6.91114e-05	3.39374e-05	0.000261866	4.28669e-05	2.12635e-05	2.13579e-05	0.00015386	6.12952e-05	9.45597e-05	0.0002438	4.05902e-05		2.25104e-05	1.99545e-05	2.60627e-05	1.53969e-05	7.33927e-05	0.000116009	5.64802e-05	27
Bacteria	Firmicutes	Clostridia	Natranaerobiales	Anaerobrancaceae	Anaerobranca	sp.	Bacteria;Firmicutes;Clostridia;Natranaerobiales;Anaerobrancaceae;Anaerobranca sp.	Anaerobranca sp.	2.10469e-05	6.87553e-05	5.7169e-05			1.10022e-05		1.73322e-05		3.23274e-05	1.52551e-05		1.62298e-05	4.14668e-05	1.69687e-05	0.000130933	0.00220765	0.00463544	0.00113197	0.00356956	0.00309541	0.00239551		0.00267895	0.00373771	0.00988205	0.00438999	0.00497798	0.00135493	0.00381642	0.00324826	0.00252278	26
Bacteria	Actinobacteria	Actinobacteria	Corynebacteriales	Mycobacteriaceae	Mycobacterium	celatum	Bacteria;Actinobacteria;Actinobacteria;Corynebacteriales;Mycobacteriaceae;Mycobacterium celatum	Mycobacterium celatum	2.10469e-05	0.000137511	7.62253e-05	0.000255577	0.000180089	3.30066e-05	0.000159443	0.000173322		1.61637e-05	1.52551e-05	0.000188786	0.000194758	0.000207334	5.09061e-05	6.54664e-05	4.28669e-05	0.000106317		0.000123088	3.06476e-05			2.02951e-05	8.12546e-05	4.50207e-05	5.98635e-05	2.60627e-05	7.69847e-05		5.80046e-05		26
Bacteria	Verrucomicrobia	Verrucomicrobiae	Verrucomicrobiales	Verrucomicrobiaceae	Verrucomicrobium	sp.	Bacteria;Verrucomicrobia;Verrucomicrobiae;Verrucomicrobiales;Verrucomicrobiaceae;Verrucomicrobium sp.	Verrucomicrobium sp.	3.15703e-05	4.58369e-05	1.90563e-05	9.12775e-05				8.66611e-05	0.000125228	0.000113146	1.52551e-05		4.86894e-05	1.38223e-05	0.000101812	6.54664e-05	0.00139318	2.12635e-05		3.07721e-05	6.12952e-05		0.000110818	2.02951e-05	0.000113756	0.000337655	1.99545e-05	0.00028669	7.69847e-05	0.000122321	0.00145012	3.76534e-05	26
Bacteria	Bacteroidetes	Sphingobacteria	Sphingobacteriales	Chitinophagaceae	Flavihumibacter	sp.	Bacteria;Bacteroidetes;Sphingobacteria;Sphingobacteriales;Chitinophagaceae;Flavihumibacter sp.	Flavihumibacter sp.	0.000178898	2.29184e-05	5.7169e-05	1.82555e-05	0.000180089	8.80175e-05		3.46644e-05	5.56568e-05	3.23274e-05		7.86609e-05	3.24596e-05	6.91114e-05		6.54664e-05		2.12635e-05	4.27159e-05		0.00012259	3.15199e-05	0.000221636	6.08853e-05	9.75055e-05	0.000315145		0.000104251	0.000246351	7.33927e-05	0.0087587	0.000395361	26
Bacteria	Proteobacteria	Alphaproteobacteria	Sphingomonadales	Erythrobacteraceae	Altererythrobacter	sp.	Bacteria;Proteobacteria;Alphaproteobacteria;Sphingomonadales;Erythrobacteraceae;Altererythrobacter sp.	Altererythrobacter sp.	8.41875e-05	2.29184e-05	3.81127e-05	1.82555e-05	5.40268e-05	6.60131e-05	7.24743e-05	0.000138658	2.78284e-05	3.23274e-05		1.57322e-05	0.000129839	4.14668e-05	5.09061e-05	9.81997e-05		4.25269e-05	8.54317e-05	0.00015386	9.19427e-05		0.000310291			0.000832883	0.000159636		6.15877e-05	0.000122321	0.00232019	3.76534e-05	26
Bacteria	Actinobacteria	Acidimicrobiia	Acidimicrobiales	Microthrixaceae	Microthrix	sp.	Bacteria;Actinobacteria;Acidimicrobiia;Acidimicrobiales;Microthrixaceae;Microthrix sp.	Microthrix sp.	5.26172e-05	0.000229184	9.52817e-05	5.47665e-05		1.10022e-05		5.19967e-05				3.14644e-05	0.000178528	0.000110578	1.69687e-05	9.81997e-05	2.14335e-05	4.25269e-05	4.27159e-05	3.07721e-05	3.06476e-05		0.000132982	4.05902e-05	1.62509e-05	0.000382676	0.000319272	5.21254e-05	6.15877e-05	0.000587142	0.000348028	5.64802e-05	26
Bacteria	Firmicutes	Clostridia	Clostridiales	Clostridiaceae	Caloramator	sp.	Bacteria;Firmicutes;Clostridia;Clostridiales;Clostridiaceae;Caloramator sp.	Caloramator sp.	5.26172e-05	0.000114592		1.82555e-05	1.80089e-05	2.20044e-05	4.34846e-05	1.73322e-05	0.000111314		1.52551e-05	1.57322e-05	0.000113609		1.69687e-05		2.14335e-05	0.000106317	2.13579e-05	9.23162e-05	0.000153238	6.30398e-05	0.000110818	6.08853e-05	8.12546e-05	6.75311e-05		5.21254e-05		2.44642e-05	0.000116009	3.76534e-05	26
Bacteria	Bacteroidetes	Sphingobacteria	Sphingobacteriales	Sphingobacteriaceae	Mucilaginibacter	frigoritolerans	Bacteria;Bacteroidetes;Sphingobacteria;Sphingobacteriales;Sphingobacteriaceae;Mucilaginibacter frigoritolerans	Mucilaginibacter frigoritolerans	0.000315703		3.81127e-05	5.47665e-05	9.00447e-05	8.80175e-05	0.000130454	0.000207987	5.56568e-05	1.61637e-05	1.52551e-05	1.57322e-05	6.49193e-05	0.000801692	6.78748e-05	0.000556465	4.28669e-05		4.27159e-05		3.06476e-05	9.45597e-05		4.05902e-05	1.62509e-05	4.50207e-05	0.000379136	2.60627e-05			0.000290023	1.88267e-05	26
Bacteria	Proteobacteria	Alphaproteobacteria	Rhizobiales	Rhodobiaceae	Rhodobium	sp.	Bacteria;Proteobacteria;Alphaproteobacteria;Rhizobiales;Rhodobiaceae;Rhodobium sp.	Rhodobium sp.	7.36641e-05	0.000137511	9.52817e-05	7.3022e-05		1.10022e-05	2.89897e-05	1.73322e-05	4.17426e-05	3.23274e-05		1.57322e-05	6.49193e-05	2.76445e-05			4.28669e-05	4.25269e-05			6.12952e-05	3.15199e-05	2.21636e-05	4.05902e-05	3.25018e-05	9.00414e-05	3.9909e-05	5.21254e-05	1.53969e-05	0.000195714	0.000290023	3.76534e-05	26
Bacteria	Proteobacteria	Betaproteobacteria	Burkholderiales	Burkholderiaceae	Burkholderia	gladioli	Bacteria;Proteobacteria;Betaproteobacteria;Burkholderiales;Burkholderiaceae;Burkholderia gladioli	Burkholderia gladioli			0.000304901		0.000486241		0.000130454		6.9571e-05	0.000355602	0.000167806	7.86609e-05	8.11491e-05	0.000248801	0.000101812	0.000327332	0.0051226	8.50539e-05	2.13579e-05		3.06476e-05	0.00144991	0.000132982	0.000284131	1.62509e-05	0.00180083	0.000119727		0.000708259	0.000415892	0.000116009	0.000225921	25
Bacteria	Proteobacteria	Alphaproteobacteria	Rhodospirillales	Acetobacteraceae	Rhodopila	sp.	Bacteria;Proteobacteria;Alphaproteobacteria;Rhodospirillales;Acetobacteraceae;Rhodopila sp.	Rhodopila sp.	0.000168375	0.000137511	0.000171507	1.82555e-05	0.00016208	4.40088e-05	0.000101464	0.000589296	6.9571e-05	0.000210128	1.52551e-05	1.57322e-05	0.000275907	2.76445e-05	0.00013575	0.000196399	0.000107167	2.12635e-05	4.27159e-05						3.25018e-05	4.50207e-05	0.0002195		3.07939e-05		0.000116009	1.88267e-05	25
Bacteria	Firmicutes	Bacilli	Bacillales	Thermoactinomycetaceae	Thermoflavimicrobium	sp.	Bacteria;Firmicutes;Bacilli;Bacillales;Thermoactinomycetaceae;Thermoflavimicrobium sp.	Thermoflavimicrobium sp.	2.10469e-05	0.00043545	5.7169e-05	9.12775e-05	1.80089e-05	0.000121024	0.000202928	8.66611e-05	0.00268544	9.69822e-05				4.14668e-05	5.09061e-05	0.000687398	0.000107167	6.37904e-05	0.000128148	3.07721e-05	6.12952e-05		0.000199473	0.000121771	0.000341269		0.00117732		0.000138572	9.78569e-05	0.000464037		25
Bacteria	Proteobacteria	Alphaproteobacteria	Rhizobiales	Rhizobiaceae	Agrobacterium	sp.	Bacteria;Proteobacteria;Alphaproteobacteria;Rhizobiales;Rhizobiaceae;Agrobacterium sp.	Agrobacterium sp.	0.00097868	0.000137511	0.000114338		7.20357e-05	5.50109e-05	0.000130454	0.00015599	0.000333941				8.11491e-05		0.000237562	0.000458265	4.28669e-05	2.12635e-05	8.54317e-05	0.00107702	3.06476e-05		0.000177309	2.02951e-05	1.62509e-05	0.000360166	9.97725e-05	2.60627e-05		7.33927e-05	0.00307425	1.88267e-05	25
Bacteria	Actinobacteria	Actinobacteria	Micromonosporales	Micromonosporaceae	Micromonospora	sp.	Bacteria;Actinobacteria;Actinobacteria;Micromonosporales;Micromonosporaceae;Micromonospora sp.	Micromonospora sp.	4.20937e-05	0.000183347	0.000133394	9.12775e-05	3.60179e-05	1.10022e-05	1.44949e-05	0.000207987	6.9571e-05	0.000210128	3.05101e-05	1.57322e-05	0.000259677	1.38223e-05	1.69687e-05					0.000123088	3.06476e-05			2.02951e-05	4.87527e-05	0.000337655	0.000359181	0.000364878	0.000123175	0.000684999	0.000116009		25
Bacteria	Bacteroidetes	Cytophagia	Cytophagales	Cytophagaceae	Cytophaga	sp.	Bacteria;Bacteroidetes;Cytophagia;Cytophagales;Cytophagaceae;Cytophaga sp.	Cytophaga sp.	0.000399891		0.000266789	1.82555e-05		0.000418083	8.69691e-05	0.000259983	4.17426e-05	8.08185e-05	0.000167806		3.24596e-05	0.000110578	0.000458155	9.81997e-05	4.28669e-05		2.13579e-05		3.06476e-05		0.000132982	4.05902e-05	0.000227513	9.00414e-05	0.000458954		3.07939e-05	7.33927e-05	0.00133411	1.88267e-05	25
Bacteria	Firmicutes	Bacilli	Bacillales	Alicyclobacillaceae	Tumebacillus	ginsengisoli	Bacteria;Firmicutes;Bacilli;Bacillales;Alicyclobacillaceae;Tumebacillus ginsengisoli	Tumebacillus ginsengisoli	2.10469e-05		1.90563e-05	7.3022e-05	1.80089e-05		8.69691e-05	6.93289e-05	1.39142e-05	6.46548e-05	3.05101e-05	3.14644e-05	4.86894e-05					0.00055285	2.13579e-05	0.000123088	0.00012259	9.45597e-05	8.86544e-05	0.000324721	6.50037e-05	0.000427697		5.21254e-05	0.000153969	0.00046482	0.000116009	0.000131787	25
Bacteria	Proteobacteria	Deltaproteobacteria	Myxococcales	Nannocystaceae	Nannocystis	sp.	Bacteria;Proteobacteria;Deltaproteobacteria;Myxococcales;Nannocystaceae;Nannocystis sp.	Nannocystis sp.		0.000183347	0.000190563		5.40268e-05	4.40088e-05	2.89897e-05	1.73322e-05	4.17426e-05	6.46548e-05		3.14644e-05	9.73789e-05	5.52891e-05			4.28669e-05		4.27159e-05	6.15441e-05	0.000153238	3.15199e-05	0.000310291	0.000385607		9.00414e-05	0.000119727	0.000104251	7.69847e-05	0.000489285	5.80046e-05	1.88267e-05	25
Bacteria	Actinobacteria	Actinobacteria	Streptomycetales	Streptomycetaceae	Streptomyces	lateritius	Bacteria;Actinobacteria;Actinobacteria;Streptomycetales;Streptomycetaceae;Streptomyces lateritius	Streptomyces lateritius	3.15703e-05	4.58369e-05	1.90563e-05	5.47665e-05	1.80089e-05		1.44949e-05	1.73322e-05	8.34852e-05		1.52551e-05		1.62298e-05				6.43004e-05	0.000170108		0.000123088	0.000245181	0.000189119	0.00305858	4.05902e-05	8.12546e-05	2.25104e-05	3.9909e-05	0.000104251	1.53969e-05	2.44642e-05	0.000116009	0.00016944	25
Bacteria	Proteobacteria	Alphaproteobacteria	Rhizobiales	Rhodobiaceae	Afifella	sp.	Bacteria;Proteobacteria;Alphaproteobacteria;Rhizobiales;Rhodobiaceae;Afifella sp.	Afifella sp.	3.15703e-05	6.87553e-05	0.00020962		9.00447e-05		7.24743e-05	0.000103993	1.39142e-05	3.23274e-05		6.29287e-05	0.000129839		5.09061e-05	3.27332e-05		2.12635e-05	2.13579e-05	0.000184632	6.12952e-05		6.64908e-05	6.08853e-05	1.62509e-05	0.000135062	9.97725e-05		7.69847e-05	0.000122321	0.000290023	1.88267e-05	25
Bacteria	Actinobacteria	Actinobacteria	Kineosporiales	Kineosporiaceae	Angustibacter	sp.	Bacteria;Actinobacteria;Actinobacteria;Kineosporiales;Kineosporiaceae;Angustibacter sp.	Angustibacter sp.	0.000568266	0.0034836	0.000838479	0.000292088		0.000242048	0.00134802	0.000987937	0.000417426	0.00153555	0.000259336	6.29287e-05	0.000551814	0.000566713	0.000797529	0.00111293	2.14335e-05			3.07721e-05	3.06476e-05	3.15199e-05	2.21636e-05	2.02951e-05		0.00643796	1.99545e-05		1.53969e-05				24
Bacteria	Actinobacteria	Actinobacteria	Streptosporangiales	Thermomonosporaceae	Actinomadura	viridis	Bacteria;Actinobacteria;Actinobacteria;Streptosporangiales;Thermomonosporaceae;Actinomadura viridis	Actinomadura viridis	1.05234e-05	2.29184e-05	3.81127e-05	0.000109533	5.40268e-05		0.000130454	0.000103993	5.56568e-05	0.000323274	7.62753e-05	3.14644e-05	0.000113609		0.000186656					9.23162e-05	3.06476e-05	0.000535838			0.000195011	6.75311e-05	0.000119727	0.000156376	0.000123175	4.89285e-05	0.000116009	5.64802e-05	24
Bacteria	Proteobacteria	Betaproteobacteria	Rhodocyclales	Rhodocyclaceae	Azoarcus	sp.	Bacteria;Proteobacteria;Betaproteobacteria;Rhodocyclales;Rhodocyclaceae;Azoarcus sp.	Azoarcus sp.	0.000157852	2.29184e-05	3.81127e-05	5.47665e-05	5.40268e-05	0.000143028		0.00230519	1.39142e-05	1.61637e-05		0.000204518	0.000129839	4.14668e-05		0.000785597	2.14335e-05	8.50539e-05	4.27159e-05					4.05902e-05	0.000113756	9.00414e-05	3.9909e-05	0.000104251	0.000123175	9.78569e-05		1.88267e-05	24
Bacteria	Actinobacteria	Actinobacteria	Corynebacteriales	Nocardiaceae	Rhodococcus	equi	Bacteria;Actinobacteria;Actinobacteria;Corynebacteriales;Nocardiaceae;Rhodococcus equi	Rhodococcus equi	4.20937e-05	9.16737e-05	3.81127e-05	1.82555e-05	7.20357e-05	3.30066e-05	2.89897e-05	0.00015599	1.39142e-05	4.84911e-05	3.05101e-05		0.000194758	6.91114e-05	3.39374e-05	0.000229133	2.14335e-05						6.64908e-05	4.05902e-05		0.000247614	0.000179591	0.000156376	7.69847e-05	0.000244642	0.000116009		24
Bacteria	Firmicutes	Bacilli	Bacillales	Paenibacillaceae	Thermobacillus	sp.	Bacteria;Firmicutes;Bacilli;Bacillales;Paenibacillaceae;Thermobacillus sp.	Thermobacillus sp.	2.10469e-05	2.29184e-05	5.7169e-05			1.10022e-05	2.89897e-05	3.46644e-05	4.17426e-05	0.000113146			3.24596e-05	5.52891e-05			2.14335e-05	4.25269e-05		6.15441e-05	0.000183885	3.15199e-05	0.000110818	0.000142066		6.75311e-05	0.00788203	2.60627e-05	3.07939e-05	4.89285e-05	0.000116009	5.64802e-05	24
Bacteria	Firmicutes	Bacilli	Bacillales	Paenibacillaceae	Brevibacillus	laterosporus	Bacteria;Firmicutes;Bacilli;Bacillales;Paenibacillaceae;Brevibacillus laterosporus	Brevibacillus laterosporus	1.05234e-05	6.87553e-05		0.000109533	7.20357e-05		1.44949e-05	3.46644e-05	0.000111314	3.23274e-05	6.10203e-05	0.000110125	3.24596e-05		6.78748e-05	3.27332e-05	2.14335e-05	2.12635e-05	2.13579e-05	6.15441e-05	0.000153238		8.86544e-05	8.11804e-05		2.25104e-05	3.9909e-05	0.000130314	1.53969e-05				24
Archaea	Crenarchaeota	Thaumarchaeota	Nitrososphaerales	Nitrososphaeraceae	Nitrososphaera	gargensis	Archaea;Crenarchaeota;Thaumarchaeota;Nitrososphaerales;Nitrososphaeraceae;Nitrososphaera gargensis	Nitrososphaera gargensis	0.000820828	0.000916737	0.000419239	0.00100405	0.00102651	0.00144129	0.000260907	0.000433306	0.00187842	9.69822e-05	0.000137296	0.0027374	0.000616733	0.000276445	0.000458155	0.000818331				3.07721e-05					0.00243764		0.00187572	0.000834007	0.000230954	0.000440356	0.000928074		23
Archaea	Thaumarchaeota	South-African-Gold-Mine-Gp-1(SAGMCG-1)	Unknown-Order	Unknown-Family	Nitrosotalea	sp.	Archaea;Thaumarchaeota;South-African-Gold-Mine-Gp-1(SAGMCG-1);Unknown-Order;Unknown-Family;Nitrosotalea sp.	Nitrosotalea sp.	0.0010313	0.000641716	0.00106715	0.00324948	0.000954473	0.000726145	0.000797217	0.00471437	0.00108531	1.61637e-05	0.00125092	0.00431062	0.00128216	0.000193512	0.000424218	6.54664e-05									0.000617535	0.000697821	0.000778226	0.000912195	0.00170906	0.00110089	0.000290023		23
Archaea	Euryarchaeota	Thermoplasmata	Thermoplasmatales	Thermoplasmatales-Incertae-sedis	Methanomethylophilus	sp.	Archaea;Euryarchaeota;Thermoplasmata;Thermoplasmatales;Thermoplasmatales-Incertae-sedis;Methanomethylophilus sp.	Methanomethylophilus sp.	0.00114705	2.29184e-05	0.000228676	0.00326774	0.00050425	0.000682136	0.000246413	6.93289e-05	4.17426e-05	0.00012931	0.000122041	0.00100686	0.000568043	1.38223e-05	6.78748e-05										0.0208012	0.00123807	0.00241449	0.00114676	0.00112398	0.00550445	0.00197216	1.88267e-05	23
Bacteria	Proteobacteria	Alphaproteobacteria	Caulobacterales	Caulobacteraceae	Caulobacter	sp.	Bacteria;Proteobacteria;Alphaproteobacteria;Caulobacterales;Caulobacteraceae;Caulobacter sp.	Caulobacter sp.	0.00070507		0.000190563		3.60179e-05	3.30066e-05	0.000144949	0.000173322	6.9571e-05	1.61637e-05	7.62753e-05	9.4393e-05	6.49193e-05	0.000290268	0.000356343	0.00091653	4.28669e-05	2.12635e-05	0.00010679				6.64908e-05	6.08853e-05			7.9818e-05		0.000107779	7.33927e-05	0.000348028		23
Bacteria	Proteobacteria	Betaproteobacteria	Burkholderiales	Oxalobacteraceae	Janthinobacterium	zoogloeoides	Bacteria;Proteobacteria;Betaproteobacteria;Burkholderiales;Oxalobacteraceae;Janthinobacterium zoogloeoides	Janthinobacterium zoogloeoides	0.000915539	2.29184e-05	0.000114338	0.001643	0.000126063	8.80175e-05		8.66611e-05	0.000320027		4.57652e-05	4.71965e-05	4.86894e-05	0.000400846	0.000220593	0.000130933	2.14335e-05	4.25269e-05	2.13579e-05		3.06476e-05	0.000220639	0.000199473				7.9818e-05			2.44642e-05		1.88267e-05	23
Bacteria	Proteobacteria	Alphaproteobacteria	Caulobacterales	Hyphomonadaceae	Woodsholea	sp.	Bacteria;Proteobacteria;Alphaproteobacteria;Caulobacterales;Hyphomonadaceae;Woodsholea sp.	Woodsholea sp.	4.20937e-05	9.16737e-05	0.000133394	0.000219066	0.000108054			0.000329312	0.000111314	8.08185e-05		1.57322e-05	1.62298e-05	2.76445e-05	6.78748e-05	3.27332e-05	0.000214335	4.25269e-05			3.06476e-05		2.21636e-05		0.000341269		0.000179591	0.000234564	4.61908e-05	2.44642e-05	0.000174014		23
Bacteria	Proteobacteria	Gammaproteobacteria	Cellvibrionales	Cellvibrionaceae	Cellvibrio	sp.	Bacteria;Proteobacteria;Gammaproteobacteria;Cellvibrionales;Cellvibrionaceae;Cellvibrio sp.	Cellvibrio sp.	0.00114705	0.000183347	9.52817e-05	1.82555e-05	9.00447e-05	8.80175e-05	0.000739238	0.000433306	0.000417426	6.46548e-05	0.000183061	1.57322e-05	6.49193e-05	0.00030409	0.00196837	0.000229133								2.02951e-05		2.25104e-05	5.98635e-05		7.69847e-05	4.89285e-05	5.80046e-05	1.88267e-05	23
Bacteria	Proteobacteria	Deltaproteobacteria	Syntrophobacterales	Syntrophaceae	Smithella	sp.	Bacteria;Proteobacteria;Deltaproteobacteria;Syntrophobacterales;Syntrophaceae;Smithella sp.	Smithella sp.		6.87553e-05	0.000114338		3.60179e-05			3.46644e-05	5.56568e-05	0.000177801	1.52551e-05		9.73789e-05	1.38223e-05		0.000196399		2.12635e-05	4.27159e-05	6.15441e-05	0.00012259	0.00012608	0.000354618	8.11804e-05		0.000382676	1.99545e-05		1.53969e-05	0.000538213	0.000522042	1.88267e-05	23
Bacteria	Actinobacteria	Actinobacteria	Micromonosporales	Micromonosporaceae	Actinoplanes	subtropicus	Bacteria;Actinobacteria;Actinobacteria;Micromonosporales;Micromonosporaceae;Actinoplanes subtropicus	Actinoplanes subtropicus		0.000252103	1.90563e-05	0.000109533	5.40268e-05	2.20044e-05	2.89897e-05	8.66611e-05	1.39142e-05	9.69822e-05		4.71965e-05	1.62298e-05	4.14668e-05	1.69687e-05	9.81997e-05				6.15441e-05			6.64908e-05		8.12546e-05	0.000292635	0.000279363	0.000156376	0.000107779	7.33927e-05	0.000174014		23
Bacteria	Actinobacteria	Actinobacteria	Frankiales	Nakamurellaceae	Nakamurella	sp.	Bacteria;Actinobacteria;Actinobacteria;Frankiales;Nakamurellaceae;Nakamurella sp.	Nakamurella sp.	7.36641e-05	0.000137511	9.52817e-05	5.47665e-05			1.44949e-05	0.000173322	2.78284e-05	1.61637e-05		1.57322e-05	0.000146068			9.81997e-05		2.12635e-05	2.13579e-05		3.06476e-05		2.21636e-05		4.87527e-05	6.75311e-05	0.000319272	0.000130314	4.61908e-05	0.00017125	0.000348028	1.88267e-05	23
Bacteria	Proteobacteria	Alphaproteobacteria	Sphingomonadales	Sphingomonadales-Incertae-sedis	Kiloniella	sp.	Bacteria;Proteobacteria;Alphaproteobacteria;Sphingomonadales;Sphingomonadales-Incertae-sedis;Kiloniella sp.	Kiloniella sp.	6.31406e-05	2.29184e-05	3.81127e-05	9.12775e-05	3.60179e-05		1.44949e-05	0.000450638	1.39142e-05			6.29287e-05	0.000113609					0.000148844	2.13579e-05		6.12952e-05	3.15199e-05	4.43272e-05	4.05902e-05	1.62509e-05	0.000180083	1.99545e-05	0.000208502	9.23816e-05	0.000269107	5.80046e-05		23
Bacteria	Actinobacteria	Actinobacteria	Micrococcales	Microbacteriaceae	Phycicola	gilvus	Bacteria;Actinobacteria;Actinobacteria;Micrococcales;Microbacteriaceae;Phycicola gilvus	Phycicola gilvus	0.000263086		0.000190563		3.60179e-05	1.10022e-05	0.000115959	6.93289e-05	4.17426e-05	8.08185e-05	1.52551e-05			1.38223e-05	1.69687e-05	6.54664e-05	2.14335e-05	0.00346595			9.19427e-05	3.15199e-05	2.21636e-05		4.87527e-05	9.00414e-05	7.9818e-05	2.60627e-05	7.69847e-05		0.000290023		23
Bacteria	Firmicutes	Bacilli	Bacillales	Bacillaceae	Caldalkalibacillus	sp.	Bacteria;Firmicutes;Bacilli;Bacillales;Bacillaceae;Caldalkalibacillus sp.	Caldalkalibacillus sp.	1.05234e-05	2.29184e-05	0.000171507	1.82555e-05		6.60131e-05	1.44949e-05		2.78284e-05	1.61637e-05	1.52551e-05	1.57322e-05	1.62298e-05	5.52891e-05	0.000118781	6.54664e-05	2.14335e-05	2.12635e-05		3.07721e-05	3.06476e-05		4.43272e-05	0.000142066					1.53969e-05	2.44642e-05		1.88267e-05	23
Bacteria	Proteobacteria	Deltaproteobacteria	Myxococcales	Anaeromyxobacteraceae	Anaeromyxobacter	sp.	Bacteria;Proteobacteria;Deltaproteobacteria;Myxococcales;Anaeromyxobacteraceae;Anaeromyxobacter sp.	Anaeromyxobacter sp.	0.000694547	0.00357528	0.000857535	0.00301216	0.00117058	0.000517103	0.00175388	0.00376109	0.000751367	0.0023599	0.000472907	0.000471965	0.00303498	0.000939915	0.000610874	0.000981997		2.12635e-05			0.000153238		0.00361267	0.000101475		6.75311e-05						1.88267e-05	22
Bacteria	Armatimonadetes	Armatimonadia	Armatimonadales	Armatimonadaceae	Armatimonas	sp.	Bacteria;Armatimonadetes;Armatimonadia;Armatimonadales;Armatimonadaceae;Armatimonas sp.	Armatimonas sp.	1.05234e-05	0.000252103					2.89897e-05	1.73322e-05				1.57322e-05		1.38223e-05			0.0284851	0.000637904	0.00149506	0.0018771	0.00196145	0.0012608	0.00155145	0.00217157	0.00352645	0.00060778	0.0102367	0.00291902	0.00364907	0.00237303	0.0243619	0.00137435	22
Bacteria	Actinobacteria	Actinobacteria	Actinomycetales	Micromonosporaceae	Virgisporangium	ochraceum	Bacteria;Actinobacteria;Actinobacteria;Actinomycetales;Micromonosporaceae;Virgisporangium ochraceum	Virgisporangium ochraceum	3.15703e-05	0.000206266		7.3022e-05	3.60179e-05	0.000110022	2.89897e-05	1.73322e-05		4.84911e-05		0.000188786	0.000146068		3.39374e-05	3.27332e-05	2.14335e-05				6.12952e-05		2.21636e-05		0.000731291	4.50207e-05	9.97725e-05	0.000182439		0.000660534	0.000116009	3.76534e-05	22
Bacteria	Actinobacteria	Actinobacteria	Frankiales	Frankiaceae	Frankia	sp.	Bacteria;Actinobacteria;Actinobacteria;Frankiales;Frankiaceae;Frankia sp.	Frankia sp.	3.15703e-05	2.29184e-05	7.62253e-05	0.0001643	3.60179e-05	2.20044e-05	0.000101464		4.17426e-05	4.84911e-05		9.4393e-05		1.38223e-05			4.28669e-05				3.06476e-05	6.30398e-05			0.000698789	9.00414e-05	0.000139682	0.000130314	4.61908e-05	0.000122321	0.000116009	3.76534e-05	22
Bacteria	Firmicutes	Bacilli	Bacillales	Paenibacillaceae	Paenibacillus	catalpae	Bacteria;Firmicutes;Bacilli;Bacillales;Paenibacillaceae;Paenibacillus catalpae	Paenibacillus catalpae	5.26172e-05	2.29184e-05		5.47665e-05			8.69691e-05	5.19967e-05		0.000113146			9.73789e-05			3.27332e-05	6.43004e-05	0.000148844		0.000123088	3.06476e-05	3.15199e-05	0.000199473	0.000101475	3.25018e-05	4.50207e-05	3.9909e-05	2.60627e-05	4.61908e-05	0.000391428	0.000116009		22
Bacteria	Chloroflexi	Ktedonobacteria	Ktedonobacterales	Thermosporotrichaceae	Thermosporothrix	sp.	Bacteria;Chloroflexi;Ktedonobacteria;Ktedonobacterales;Thermosporotrichaceae;Thermosporothrix sp.	Thermosporothrix sp.			1.90563e-05	7.3022e-05			4.34846e-05	3.46644e-05	2.78284e-05	0.000775858			4.86894e-05					0.000127581	8.54317e-05	3.07721e-05	6.12952e-05	9.45597e-05	0.000310291	4.05902e-05	0.00017876	4.50207e-05	7.9818e-05	7.81881e-05	7.69847e-05	0.000293571	0.000116009	3.76534e-05	22
Bacteria	Actinobacteria	Actinobacteria	Micromonosporales	Micromonosporaceae	Actinocatenispora	rupis	Bacteria;Actinobacteria;Actinobacteria;Micromonosporales;Micromonosporaceae;Actinocatenispora rupis	Actinocatenispora rupis		6.87553e-05	1.90563e-05	3.6511e-05	3.60179e-05	1.10022e-05	0.000115959		1.39142e-05	3.23274e-05		3.14644e-05	6.49193e-05	2.76445e-05	1.69687e-05	0.000163666				3.07721e-05				4.05902e-05	6.50037e-05	9.00414e-05	0.000179591	0.00028669	4.61908e-05	0.000146785		1.88267e-05	22
Bacteria	Firmicutes	Clostridia	Clostridiales	Peptococcaceae	Desulfosporosinus	sp.	Bacteria;Firmicutes;Clostridia;Clostridiales;Peptococcaceae;Desulfosporosinus sp.	Desulfosporosinus sp.			1.90563e-05	1.82555e-05	1.80089e-05		4.34846e-05			0.00030711	3.05101e-05	1.57322e-05	3.24596e-05		0.000169687	3.27332e-05	4.28669e-05	4.25269e-05	8.54317e-05	0.000184632		3.15199e-05	4.43272e-05		1.62509e-05		5.98635e-05	2.60627e-05	3.07939e-05	2.44642e-05		3.76534e-05	22
Bacteria	Proteobacteria	Alphaproteobacteria	Rhizobiales	Bradyrhizobiaceae	Nitrobacter	sp.	Bacteria;Proteobacteria;Alphaproteobacteria;Rhizobiales;Bradyrhizobiaceae;Nitrobacter sp.	Nitrobacter sp.	9.47109e-05	2.29184e-05	1.90563e-05	1.82555e-05			1.44949e-05	3.46644e-05				1.57322e-05	8.11491e-05	1.38223e-05				2.12635e-05	2.13579e-05	9.23162e-05	6.12952e-05	6.30398e-05	2.21636e-05	0.000263836		9.00414e-05	0.000119727	2.60627e-05		4.89285e-05	5.80046e-05	1.88267e-05	22
Bacteria	Bacteroidetes	Cytophagia	Cytophagales	Amoebophilaceae	Amoebophilus	sp.	Bacteria;Bacteroidetes;Cytophagia;Cytophagales;Amoebophilaceae;Amoebophilus sp.	Amoebophilus sp.	2.10469e-05	4.58369e-05	0.000514521					1.73322e-05					1.62298e-05				0.000385802	0.000404006	0.000170863	0.000215404	9.19427e-05	0.000189119	0.000465436	0.000202951	0.00141383	0.00114803	0.000638544	0.00166801	0.00210938	0.00100303	0.000638051	5.64802e-05	21
Bacteria	Proteobacteria	Deltaproteobacteria	Bdellovibrionales	Bacteriovoracaceae	Peredibacter	sp.	Bacteria;Proteobacteria;Deltaproteobacteria;Bdellovibrionales;Bacteriovoracaceae;Peredibacter sp.	Peredibacter sp.	0.000242039	0.000229184	0.000133394	1.82555e-05		2.20044e-05	0.000144949	0.000121326	8.34852e-05	0.000177801			0.000227217	1.38223e-05						3.07721e-05	3.06476e-05		2.21636e-05	2.02951e-05		0.000360166	0.000339227	5.21254e-05	0.000107779	0.000391428	0.00185615		21
Bacteria	Bacteroidetes	Sphingobacteria	Sphingobacteriales	Chitinophagaceae	Terrimonas	sp.	Bacteria;Bacteroidetes;Sphingobacteria;Sphingobacteriales;Chitinophagaceae;Terrimonas sp.	Terrimonas sp.	0.0025151	0.000343777	0.000247732		0.000396197	0.00045109	5.79794e-05	0.00417707	0.00026437	1.61637e-05	9.15304e-05	0.000770877	0.000486894	0.000414668		0.00140753	0.000171468	2.12635e-05	2.13579e-05			3.15199e-05	4.43272e-05			2.25104e-05				2.44642e-05			21
Bacteria	Firmicutes	Bacilli	Bacillales	Bacillaceae	Bacillus	foraminis	Bacteria;Firmicutes;Bacilli;Bacillales;Bacillaceae;Bacillus foraminis	Bacillus foraminis	2.10469e-05	2.29184e-05	1.90563e-05	3.6511e-05				0.000121326		4.84911e-05			0.000113609			0.00170213	0.000664438	4.25269e-05	2.13579e-05		0.000275828		0.000132982	0.000202951	8.12546e-05		0.000159636	5.21254e-05	9.23816e-05	0.000146785	0.000174014	0.000244747	21
Bacteria	Verrucomicrobia	Spartobacteria	Chthoniobacterales	Chthoniobacteraceae	Chthoniobacter	flavus	Bacteria;Verrucomicrobia;Spartobacteria;Chthoniobacterales;Chthoniobacteraceae;Chthoniobacter flavus	Chthoniobacter flavus	0.000452508	0.000160429	0.000190563	5.47665e-05	3.60179e-05	3.30066e-05	0.000173938	0.000121326		1.61637e-05	7.62753e-05	1.57322e-05	0.000113609	0.0001244	0.000118781	6.54664e-05	2.14335e-05				3.06476e-05			6.08853e-05			5.98635e-05		0.000107779	2.44642e-05			21
Bacteria	Spirochaetes	Spirochaetia	Spirochaetales	Spirochaetaceae	Spirochaeta	sp.	Bacteria;Spirochaetes;Spirochaetia;Spirochaetales;Spirochaetaceae;Spirochaeta sp.	Spirochaeta sp.	3.15703e-05		3.81127e-05	9.12775e-05	3.60179e-05	1.10022e-05	2.89897e-05	0.000329312	4.17426e-05	0.000258619			0.000357056	1.38223e-05		9.81997e-05		2.12635e-05	4.27159e-05						0.00017876	0.000180083	0.000259409	0.000130314	0.000138572	0.000195714	5.80046e-05		21
Bacteria	Proteobacteria	Betaproteobacteria	Neisseriales	Neisseriaceae	Vogesella	sp.	Bacteria;Proteobacteria;Betaproteobacteria;Neisseriales;Neisseriaceae;Vogesella sp.	Vogesella sp.	0.000694547			0.000219066	9.00447e-05	0.000187037		8.66611e-05		1.61637e-05	0.000305101	0.000251715	6.49193e-05		0.000339374	3.27332e-05	0.000107167	0.000148844	6.40738e-05		3.06476e-05					9.00414e-05		2.60627e-05	1.53969e-05	9.78569e-05	5.80046e-05	3.76534e-05	21
Bacteria	Firmicutes	Bacilli	Bacillales	Planococcaceae	Ureibacillus	suwonensis	Bacteria;Firmicutes;Bacilli;Bacillales;Planococcaceae;Ureibacillus suwonensis	Ureibacillus suwonensis	2.10469e-05	2.29184e-05	1.90563e-05	3.6511e-05						3.23274e-05			0.000113609	1.38223e-05		3.27332e-05		0.000127581	2.13579e-05		0.000367771		0.000110818	0.000162361	1.62509e-05	4.50207e-05	5.98635e-05	2.60627e-05	7.69847e-05	4.89285e-05	0.000232019	0.000131787	21
Bacteria	Proteobacteria	Alphaproteobacteria	Rhizobiales	Bradyrhizobiaceae	Bosea	sp.	Bacteria;Proteobacteria;Alphaproteobacteria;Rhizobiales;Bradyrhizobiaceae;Bosea sp.	Bosea sp.	1.05234e-05	2.29184e-05						1.73322e-05	2.78284e-05	6.46548e-05			1.62298e-05	1.38223e-05	5.09061e-05	6.54664e-05	2.14335e-05		8.54317e-05		6.12952e-05	0.00012608	0.000155145	2.02951e-05	4.87527e-05	0.000112552			0.000153969	2.44642e-05	0.00104408	3.76534e-05	21
Bacteria	Chloroflexi	Chloroflexia	Herpetosiphonales	Herpetosiphonaceae	Herpetosiphon	sp.	Bacteria;Chloroflexi;Chloroflexia;Herpetosiphonales;Herpetosiphonaceae;Herpetosiphon sp.	Herpetosiphon sp.	1.05234e-05	2.29184e-05	0.000133394		1.80089e-05		7.24743e-05	3.46644e-05	2.78284e-05	4.84911e-05					3.39374e-05	3.27332e-05	4.28669e-05	4.25269e-05	0.000192221		3.06476e-05	3.15199e-05	2.21636e-05	2.02951e-05	3.25018e-05		0.000119727		6.15877e-05		0.00087007		21
Bacteria	Actinobacteria	Actinobacteria	Pseudonocardiales	Pseudonocardiaceae	Amycolatopsis	sp.	Bacteria;Actinobacteria;Actinobacteria;Pseudonocardiales;Pseudonocardiaceae;Amycolatopsis sp.	Amycolatopsis sp.	2.10469e-05		1.90563e-05	3.6511e-05	5.40268e-05		1.44949e-05	1.73322e-05					1.62298e-05		3.39374e-05	3.27332e-05		2.12635e-05	2.13579e-05	3.07721e-05	6.12952e-05		6.64908e-05	0.000162361	1.62509e-05	4.50207e-05	3.9909e-05		4.61908e-05		5.80046e-05	9.41336e-05	21
Bacteria	Firmicutes	Bacilli	Bacillales	Paenibacillaceae	Aneurinibacillus	sp.	Bacteria;Firmicutes;Bacilli;Bacillales;Paenibacillaceae;Aneurinibacillus sp.	Aneurinibacillus sp.	0	0	0	0	0	0	4.34846e-05	1.73322e-05	0	9.69822e-05	0	0	1.62298e-05	0	0	0	0.00540123	0.00644283	0.0024348	0.00476967	0.0018695	0.00337263	0.0128106	0.00393725	0.00247014	0.000180083	0.00287345	0.00427428	0.00483464	0.00386535	0.00568445	0.00214625	20
Bacteria	Firmicutes	Clostridia	Clostridiales	Eubacteriaceae	Alkalibacter	sp.	Bacteria;Firmicutes;Clostridia;Clostridiales;Eubacteriaceae;Alkalibacter sp.	Alkalibacter sp.	0	0	1.90563e-05	0	5.40268e-05	0	5.79794e-05	0	1.39142e-05	0	0	0	0	0	3.39374e-05	0	8.57339e-05	0.000595377	0.00010679	0	0.000704894	0.000252159	0.000509763	0.000446492	0.00053628	0.000270124	0.000199545	0.000104251	4.61908e-05	0.000513749	5.80046e-05	9.41336e-05	20
Bacteria	Proteobacteria	Alphaproteobacteria	Rhizobiales	Rhizobiaceae	Rhizobium	sp.	Bacteria;Proteobacteria;Alphaproteobacteria;Rhizobiales;Rhizobiaceae;Rhizobium sp.	Rhizobium sp.	2.10469e-05	2.29184e-05	0.000266789	0	0.000288143	0.000154031	0	0	1.39142e-05	0	6.10203e-05	0.000739412	0	9.67559e-05	0.000101812	0.000360065	6.43004e-05	0.003551	0	6.15441e-05	0	0	0.000288127	6.08853e-05	0	9.00414e-05	0	5.21254e-05	0	0	0.00116009	0.00284283	20
Bacteria	Actinobacteria	Actinobacteria	Micrococcales	Intrasporangiaceae	Phycicoccus	sp.	Bacteria;Actinobacteria;Actinobacteria;Micrococcales;Intrasporangiaceae;Phycicoccus sp.	Phycicoccus sp.	0.000147328	2.29184e-05	0.000133394	3.6511e-05	0	1.10022e-05	0.000130454	0.000225319	0	3.23274e-05	0	0	0.000113609	1.38223e-05	1.69687e-05	6.54664e-05	0.000342936	0	8.54317e-05	0	3.06476e-05	0	0	6.08853e-05	0	0	0.000319272	0	0	2.44642e-05	0.000522042	1.88267e-05	20
Bacteria	Chlamydiae	Chlamydiia	Chlamydiales	Parachlamydiaceae	Protochlamydia	sp.	Bacteria;Chlamydiae;Chlamydiia;Chlamydiales;Parachlamydiaceae;Protochlamydia sp.	Protochlamydia sp.	0.000220992	0.000137511	3.81127e-05	5.47665e-05	0.000108054	2.20044e-05	4.34846e-05	0.000294648	0	4.84911e-05	1.52551e-05	7.86609e-05	0.000113609	0.0001244	0	0	0	0	0	0	0	0	0	0	3.25018e-05	0.000180083	9.97725e-05	0.000234564	7.69847e-05	4.89285e-05	5.80046e-05	0	20
Bacteria	Proteobacteria	Alphaproteobacteria	Rhodobacterales	Rhodobacteraceae	Amaricoccus	sp.	Bacteria;Proteobacteria;Alphaproteobacteria;Rhodobacterales;Rhodobacteraceae;Amaricoccus sp.	Amaricoccus sp.	0	4.58369e-05	0	0	0	0.000209042	0	5.19967e-05	0	1.61637e-05	0	1.57322e-05	0	0.000152045	3.39374e-05	0.000392799	4.28669e-05	4.25269e-05	6.40738e-05	3.07721e-05	0.000245181	0	8.86544e-05	0.000162361	0	9.00414e-05	3.9909e-05	0	0	0.00017125	0.000406032	1.88267e-05	20
Bacteria	Actinobacteria	Acidimicrobiia	Acidimicrobiales	Acidimicrobiaceae	Ilumatobacter	sp.	Bacteria;Actinobacteria;Acidimicrobiia;Acidimicrobiales;Acidimicrobiaceae;Ilumatobacter sp.	Ilumatobacter sp.	3.15703e-05	0.000114592	1.90563e-05	0	1.80089e-05	0	1.44949e-05	0.000103993	1.39142e-05	0.000210128	0	0	0.000162298	1.38223e-05	1.69687e-05	0	0	0	0	0	0	3.15199e-05	0	6.08853e-05	1.62509e-05	0.000247614	7.9818e-05	0	1.53969e-05	0.000905177	0.000812065	3.76534e-05	20
Bacteria	Bacteroidetes	Sphingobacteria	Sphingobacteriales	Sphingobacteriaceae	Pedobacter	sp.	Bacteria;Bacteroidetes;Sphingobacteria;Sphingobacteriales;Sphingobacteriaceae;Pedobacter sp.	Pedobacter sp.	0.00238882	6.87553e-05	0.000133394	0	7.20357e-05	2.20044e-05	8.69691e-05	0	0.000111314	1.61637e-05	0	6.29287e-05	4.86894e-05	0.000345557	6.78748e-05	0.000294599	0	0	0.00352406	0	0	0	4.43272e-05	0.000101475	4.87527e-05	0	1.99545e-05	0	4.61908e-05	4.89285e-05	0	0	20
Bacteria	Bacteroidetes	Flavobacteria	Flavobacteriales	Flavobacteriaceae	Sufflavibacter	sp.	Bacteria;Bacteroidetes;Flavobacteria;Flavobacteriales;Flavobacteriaceae;Sufflavibacter sp.	Sufflavibacter sp.	0	0	7.62253e-05	0	0	0	1.44949e-05	0	1.39142e-05	1.61637e-05	0	0	0	1.38223e-05	0	9.81997e-05	0	8.50539e-05	0.000234937	3.07721e-05	0.000337123	6.30398e-05	0.000221636	0.000142066	0.000162509	0.00060778	1.99545e-05	0	6.15877e-05	7.33927e-05	0.00411833	1.88267e-05	20
Bacteria	Bacteroidetes	Cytophagia	Cytophagales	Cytophagaceae	Siphonobacter	sp.	Bacteria;Bacteroidetes;Cytophagia;Cytophagales;Cytophagaceae;Siphonobacter sp.	Siphonobacter sp.	0.000284133	4.58369e-05	0.000114338	0	1.80089e-05	1.10022e-05	0	3.46644e-05	2.78284e-05	0	7.62753e-05	0	3.24596e-05	9.67559e-05	0.000118781	0.000360065	2.14335e-05	0	2.13579e-05	0	3.06476e-05	0	0.000110818	4.05902e-05	0	0	0.000319272	0	0	2.44642e-05	0	5.64802e-05	20
Bacteria	Tenericutes	Mollicutes	Anaeroplasmatales	Anaeroplasmataceae	Asteroleplasma	sp.	Bacteria;Tenericutes;Mollicutes;Anaeroplasmatales;Anaeroplasmataceae;Asteroleplasma sp.	Asteroleplasma sp.	0.000778734	6.87553e-05	0	3.6511e-05	3.60179e-05	0.000198039	2.89897e-05	0.000121326	4.17426e-05	0	0	6.29287e-05	1.62298e-05	0.000207334	6.78748e-05	0.000163666	0	8.50539e-05	0	0	0	3.15199e-05	0	2.02951e-05	0	4.50207e-05	1.99545e-05	0	1.53969e-05	0	0	7.53069e-05	20
Bacteria	Firmicutes	Bacilli	Bacillales	Paenibacillaceae	Brevibacillus	sp.	Bacteria;Firmicutes;Bacilli;Bacillales;Paenibacillaceae;Brevibacillus sp.	Brevibacillus sp.	1.05234e-05	0	1.90563e-05	0	1.80089e-05	6.60131e-05	4.34846e-05	0	5.56568e-05	1.61637e-05	0	3.14644e-05	0.0177879	0	1.69687e-05	0	2.14335e-05	0	0	6.15441e-05	9.19427e-05	0	4.43272e-05	0.0115276	3.25018e-05	0	0.000419045	7.81881e-05	3.07939e-05	0	0.000116009	0	20
Bacteria	Proteobacteria	Alphaproteobacteria	Rhodospirillales	Rhodospirillaceae	Inquilinus	limosus	Bacteria;Proteobacteria;Alphaproteobacteria;Rhodospirillales;Rhodospirillaceae;Inquilinus limosus	Inquilinus limosus	1.05234e-05	2.29184e-05	5.7169e-05	7.3022e-05	0	2.20044e-05	2.89897e-05	3.46644e-05	8.34852e-05	8.08185e-05	1.52551e-05	1.57322e-05	1.62298e-05	2.76445e-05	1.69687e-05	3.27332e-05	0.000107167	4.25269e-05	4.27159e-05	0	0	0	0	0	0	0	1.99545e-05	0	0	0	0.000174014	0	20
Bacteria	Actinobacteria	Actinobacteria	Pseudonocardiales	Pseudonocardiaceae	Amycolatopsis	pigmentata	Bacteria;Actinobacteria;Actinobacteria;Pseudonocardiales;Pseudonocardiaceae;Amycolatopsis pigmentata	Amycolatopsis pigmentata	0.000157852	0.000320858	0	0.000858009	0.000648322	0.000143028	0.000869691	0.000502635	0.000361769	0.000969822	0.000198316	0.000188786	0.000551814	0.00030409	0.000339374	0	2.14335e-05	0	0	0	0	0	0	0	0	6.75311e-05	0.000159636	0	4.61908e-05	0	0.000116009	0	19
Bacteria	Actinobacteria	Actinobacteria	Propionibacteriales	Nocardioidaceae	Aeromicrobium	sp.	Bacteria;Actinobacteria;Actinobacteria;Propionibacteriales;Nocardioidaceae;Aeromicrobium sp.	Aeromicrobium sp.	0.00104182	0.000114592	0.000228676	0.0001643	7.20357e-05	8.80175e-05	0	0	0	0	0	0	0	0	0	0	0.000342936	4.25269e-05	0.000384443	0	3.06476e-05	0	6.64908e-05	4.05902e-05	9.75055e-05	0.000247614	0.000339227	5.21254e-05	0.000153969	0.000122321	0.00110209	0	19
Bacteria	Actinobacteria	Actinobacteria	Catenulisporales	Actinospicaceae	Actinospica	sp.	Bacteria;Actinobacteria;Actinobacteria;Catenulisporales;Actinospicaceae;Actinospica sp.	Actinospica sp.	0	6.87553e-05	3.81127e-05	0.000109533	0.00232315	7.70153e-05	0.000144949	8.66611e-05	0.000222627	0	0	7.86609e-05	4.86894e-05	0.0001244	0	6.54664e-05	2.14335e-05	0	0	0	0	0	2.21636e-05	0.000466787	0	4.50207e-05	3.9909e-05	0	0.000153969	0.000391428	0	0	19
Bacteria	Firmicutes	Clostridia	Clostridiales	Tissierellaceae	Tepidimicrobium	sp.	Bacteria;Firmicutes;Clostridia;Clostridiales;Tissierellaceae;Tepidimicrobium sp.	Tepidimicrobium sp.	6.31406e-05	0	7.62253e-05	0	0	1.10022e-05	1.44949e-05	0.00667291	0	0	0	1.57322e-05	1.62298e-05	2.76445e-05	3.39374e-05	3.27332e-05	0.000107167	0	8.54317e-05	0	0.000337123	0	6.64908e-05	0.000182656	0	9.00414e-05	0	0	0	2.44642e-05	5.80046e-05	1.88267e-05	19
Bacteria	Firmicutes	Bacilli	Bacillales	Planococcaceae	Ureibacillus	sp.	Bacteria;Firmicutes;Bacilli;Bacillales;Planococcaceae;Ureibacillus sp.	Ureibacillus sp.	1.05234e-05	0	1.90563e-05	3.6511e-05	0	0	0	8.66611e-05	0	0	0	0	4.86894e-05	2.76445e-05	0	0	2.14335e-05	4.25269e-05	2.13579e-05	0	0.000153238	0	2.21636e-05	0.000121771	3.25018e-05	0	5.98635e-05	2.60627e-05	3.07939e-05	2.44642e-05	0.000348028	7.53069e-05	19
Bacteria	Proteobacteria	Alphaproteobacteria	Rhizobiales	Hyphomicrobiaceae	Filomicrobium	sp.	Bacteria;Proteobacteria;Alphaproteobacteria;Rhizobiales;Hyphomicrobiaceae;Filomicrobium sp.	Filomicrobium sp.	1.05234e-05	0	3.81127e-05	0	5.40268e-05	0	0	1.73322e-05	4.17426e-05	1.61637e-05	1.52551e-05	1.57322e-05	1.62298e-05	6.91114e-05	0	0.000130933	0	2.12635e-05	0	6.15441e-05	0	0	4.43272e-05	2.02951e-05	0	4.50207e-05	0	0	1.53969e-05	2.44642e-05	0.000928074	0	19
Bacteria	Firmicutes	Bacilli	Bacillales	Bacillaceae	Oceanobacillus	sp.	Bacteria;Firmicutes;Bacilli;Bacillales;Bacillaceae;Oceanobacillus sp.	Oceanobacillus sp.	2.10469e-05	2.29184e-05	1.90563e-05	0	0	0	0	1.73322e-05	0	4.84911e-05	0	0	6.49193e-05	0	0	0	0	8.50539e-05	2.13579e-05	0	0.000214533	3.15199e-05	4.43272e-05	4.05902e-05	4.87527e-05	0.000202593	3.9909e-05	2.60627e-05	1.53969e-05	2.44642e-05	0	7.53069e-05	19
Bacteria	Proteobacteria	Gammaproteobacteria	Xanthomonadales	Xanthomonadaceae	Panacagrimonas	sp.	Bacteria;Proteobacteria;Gammaproteobacteria;Xanthomonadales;Xanthomonadaceae;Panacagrimonas sp.	Panacagrimonas sp.	0	0	3.81127e-05	0	1.80089e-05	1.10022e-05	4.34846e-05	0	6.9571e-05	0	1.52551e-05	1.57322e-05	1.62298e-05	4.14668e-05	0	3.27332e-05	0	2.12635e-05	4.27159e-05	6.15441e-05	0	0	2.21636e-05	2.02951e-05	0	0.000225104	1.99545e-05	0	0.000230954	2.44642e-05	0	0	19
Bacteria	Actinobacteria	Actinobacteria	Propionibacteriales	Nocardioidaceae	Nocardioides	sp.	Bacteria;Actinobacteria;Actinobacteria;Propionibacteriales;Nocardioidaceae;Nocardioides sp.	Nocardioides sp.	0.0132595	0.0052254	0.0128059	0.0021724	0.0119759	0.00718443	0.01277	0.00741819	0.00823721	0.0028933	0.00363071	0.00457806	0.00714112	0.0207472	0.0253682	0.0166939	2.14335e-05	0	0	0	0	0	0	0	0	0	1.99545e-05	0	0	0	0	0	18
Bacteria	Actinobacteria	Actinobacteria	Frankiales	Cryptosporangiaceae	Fodinicola	sp.	Bacteria;Actinobacteria;Actinobacteria;Frankiales;Cryptosporangiaceae;Fodinicola sp.	Fodinicola sp.	2.10469e-05	4.58369e-05	1.90563e-05	1.82555e-05	0	0	1.44949e-05	0.000121326	1.39142e-05	3.23274e-05	0	0	8.11491e-05	0.000110578	1.69687e-05	0.000130933	0	2.12635e-05	0	0	0	0	0	0	0	0.000337655	5.98635e-05	2.60627e-05	0	0.000269107	0.000116009	0	18
Bacteria	Chlamydiae	Chlamydiia	Chlamydiales	Parachlamydiaceae	Neochlamydia	sp.	Bacteria;Chlamydiae;Chlamydiia;Chlamydiales;Parachlamydiaceae;Neochlamydia sp.	Neochlamydia sp.	0.000126281	4.58369e-05	0.000114338	5.47665e-05	0	4.40088e-05	1.44949e-05	8.66611e-05	1.39142e-05	0	1.52551e-05	1.57322e-05	0.000162298	8.29336e-05	0	0	0	0	0	0	0	0	0	0	1.62509e-05	0	0.000139682	0.000130314	7.69847e-05	0.000415892	5.80046e-05	0	18
Bacteria	Proteobacteria	Betaproteobacteria	Burkholderiales	Oxalobacteraceae	Paucimonas	sp.	Bacteria;Proteobacteria;Betaproteobacteria;Burkholderiales;Oxalobacteraceae;Paucimonas sp.	Paucimonas sp.	0.000126281	4.58369e-05	0	5.47665e-05	1.80089e-05	4.40088e-05	0	0	0	0	1.52551e-05	0	0	9.67559e-05	0.000288468	0.000229133	2.14335e-05	0	4.27159e-05	0	3.06476e-05	0	0.000110818	0.000121771	0	0.000112552	3.9909e-05	0	0	2.44642e-05	5.80046e-05	0	18
Bacteria	Actinobacteria	Actinobacteria	Streptosporangiales	Thermomonosporaceae	Actinocorallia	sp.	Bacteria;Actinobacteria;Actinobacteria;Streptosporangiales;Thermomonosporaceae;Actinocorallia sp.	Actinocorallia sp.	0.000105234	0	5.7169e-05	7.3022e-05	0.000108054	3.30066e-05	5.79794e-05	0.000138658	4.17426e-05	0	3.05101e-05	0	4.86894e-05	0	1.69687e-05	9.81997e-05	0	0	2.13579e-05	0	0	0	2.21636e-05	2.02951e-05	0	0.000112552	9.97725e-05	7.81881e-05	0	0	0	0	18
Bacteria	Proteobacteria	Betaproteobacteria	Burkholderiales	Oxalobacteraceae	Undibacterium	sp.	Bacteria;Proteobacteria;Betaproteobacteria;Burkholderiales;Oxalobacteraceae;Undibacterium sp.	Undibacterium sp.	1.05234e-05	0	9.52817e-05	0	3.60179e-05	4.40088e-05	0	3.46644e-05	1.39142e-05	0	0.000106785	0	1.62298e-05	0.0001244	0.000220593	0.000130933	0	0	0	3.07721e-05	0	9.45597e-05	4.43272e-05	4.05902e-05	0	0	0	2.60627e-05	0	4.89285e-05	0	1.88267e-05	18
Bacteria	Firmicutes	Bacilli	Bacillales	Paenibacillaceae	Ammoniphilus	sp.	Bacteria;Firmicutes;Bacilli;Bacillales;Paenibacillaceae;Ammoniphilus sp.	Ammoniphilus sp.	7.36641e-05	0	0	0	0	1.10022e-05	1.44949e-05	3.46644e-05	0	4.84911e-05	0	0	1.62298e-05	1.38223e-05	1.69687e-05	0.000785597	0.000150034	0	0	0	0	0.00012608	0	4.05902e-05	6.50037e-05	6.75311e-05	1.99545e-05	0	1.53969e-05	0	5.80046e-05	3.76534e-05	18
Bacteria	Firmicutes	Clostridia	Clostridiales	Clostridiaceae	Clostridium	pasteurianum	Bacteria;Firmicutes;Clostridia;Clostridiales;Clostridiaceae;Clostridium pasteurianum	Clostridium pasteurianum	1.05234e-05	2.29184e-05	0	1.82555e-05	0	3.30066e-05	1.44949e-05	1.73322e-05	0	0	0	3.14644e-05	6.49193e-05	0	0	0.00337152	0	6.37904e-05	0	3.07721e-05	0	6.30398e-05	0.000465436	2.02951e-05	0	2.25104e-05	0	2.60627e-05	1.53969e-05	0	0	1.88267e-05	18
Bacteria	Proteobacteria	Alphaproteobacteria	Rhodospirillales	Rhodospirillaceae	Inquilinus	sp.	Bacteria;Proteobacteria;Alphaproteobacteria;Rhodospirillales;Rhodospirillaceae;Inquilinus sp.	Inquilinus sp.	0	9.16737e-05	1.90563e-05	5.47665e-05	9.00447e-05	0	2.89897e-05	5.19967e-05	1.39142e-05	0	0	1.57322e-05	1.62298e-05	2.76445e-05	0	0.00091653	0	0	0	3.07721e-05	0	0	2.21636e-05	2.02951e-05	0	4.50207e-05	0.000179591	0	9.23816e-05	2.44642e-05	0	0	18
Bacteria	Chloroflexi	Anaerolineae	Anaerolineales	Anaerolineaceae	Longilinea	sp.	Bacteria;Chloroflexi;Anaerolineae;Anaerolineales;Anaerolineaceae;Longilinea sp.	Longilinea sp.	0	0	0	0	0	2.20044e-05	1.44949e-05	0	9.73994e-05	6.46548e-05	0	1.57322e-05	0	0	3.39374e-05	0	2.14335e-05	2.12635e-05	4.27159e-05	3.07721e-05	0	0	0	2.02951e-05	6.50037e-05	0	1.99545e-05	5.21254e-05	6.15877e-05	4.89285e-05	0.000348028	5.64802e-05	18
Bacteria	Chloroflexi	Thermomicrobia	Sphaerobacterales	Sphaerobacteraceae	Sphaerobacter	sp.	Bacteria;Chloroflexi;Thermomicrobia;Sphaerobacterales;Sphaerobacteraceae;Sphaerobacter sp.	Sphaerobacter sp.	2.10469e-05	2.29184e-05	7.62253e-05	0	5.40268e-05	0	0.000159443	0	4.17426e-05	1.61637e-05	0	6.29287e-05	1.62298e-05	2.76445e-05	8.48436e-05	0	0	0	0	3.07721e-05	0	3.15199e-05	4.43272e-05	2.02951e-05	1.62509e-05	0	1.99545e-05	7.81881e-05	0	0	0	0	18
Bacteria	Actinobacteria	Actinobacteria	Propionibacteriales	Nocardioidaceae	Nocardioides	ginsengagri	Bacteria;Actinobacteria;Actinobacteria;Propionibacteriales;Nocardioidaceae;Nocardioides ginsengagri	Nocardioides ginsengagri	3.15703e-05	0	0	0	0	0	0	0	0	0	0	0	0	0	0	0	6.43004e-05	0.00112696	4.27159e-05	0.000523125	0.000183885	0.000504318	0.00130765	0.000507377	0.00141383	0.000450207	0.00155645	0.00620292	0.00338733	0.0017125	0.000406032	0.00188267	17
Bacteria	Proteobacteria	Alphaproteobacteria	Rhodospirillales	Rhodospirillaceae	Thalassospira	sp.	Bacteria;Proteobacteria;Alphaproteobacteria;Rhodospirillales;Rhodospirillaceae;Thalassospira sp.	Thalassospira sp.	0	0	0	0	0	0	1.44949e-05	0	0	0	0	0	0	6.91114e-05	0	0	2.14335e-05	0.000616641	0.000149506	3.07721e-05	9.19427e-05	9.45597e-05	0.000132982	0.000284131	1.62509e-05	0	3.9909e-05	0.000182439	6.15877e-05	0.000122321	0.000812065	9.41336e-05	17
Bacteria	Chlamydiae	Chlamydiia	Chlamydiales	Rhabdochlamydiaceae	Rhabdochlamydia	sp.	Bacteria;Chlamydiae;Chlamydiia;Chlamydiales;Rhabdochlamydiaceae;Rhabdochlamydia sp.	Rhabdochlamydia sp.	0.000557742	2.29184e-05	1.90563e-05	7.3022e-05	7.20357e-05	3.30066e-05	0	5.19967e-05	0	0	7.62753e-05	0.000110125	8.11491e-05	5.52891e-05	5.09061e-05	0	0	0	0	0	0	0	0	0	0.00017876	0	7.9818e-05	0.000182439	0.000138572	0.00017125	0	0	17
Bacteria	Proteobacteria	Gammaproteobacteria	Xanthomonadales	Xanthomonadaceae	Dyella	sp.	Bacteria;Proteobacteria;Gammaproteobacteria;Xanthomonadales;Xanthomonadaceae;Dyella sp.	Dyella sp.	0.00177846	2.29184e-05	0.000114338	0	1.80089e-05	2.20044e-05	8.69691e-05	0	0	1.61637e-05	0	0	3.24596e-05	0.0001244	8.48436e-05	0.000130933	4.28669e-05	0.000212635	2.13579e-05	0	6.12952e-05	0	0	0	0	2.25104e-05	1.99545e-05	0	0	0	0	0	17
Bacteria	Tenericutes	Mollicutes	Haloplasmatales	Haloplasmataceae	Haloplasma	sp.	Bacteria;Tenericutes;Mollicutes;Haloplasmatales;Haloplasmataceae;Haloplasma sp.	Haloplasma sp.	1.05234e-05	0	0	0	0	0	0	1.73322e-05	2.78284e-05	0	0	1.57322e-05	4.86894e-05	2.76445e-05	0	0	4.28669e-05	4.25269e-05	2.13579e-05	0	6.12952e-05	0	0.000110818	0.000202951	0	0.000112552	1.99545e-05	0	3.07939e-05	0	0.000116009	1.88267e-05	17
Bacteria	Actinobacteria	Actinobacteria	Micromonosporales	Micromonosporaceae	Longispora	sp.	Bacteria;Actinobacteria;Actinobacteria;Micromonosporales;Micromonosporaceae;Longispora sp.	Longispora sp.	3.15703e-05	0.000137511	1.90563e-05	0	1.80089e-05	1.10022e-05	0	5.19967e-05	1.39142e-05	0	0	0	1.62298e-05	0	0	0	0	2.12635e-05	0	0	0	0	2.21636e-05	2.02951e-05	0	0.000112552	5.98635e-05	2.60627e-05	3.07939e-05	2.44642e-05	0.000290023	0	17
Bacteria	Proteobacteria	Betaproteobacteria	Burkholderiales	Comamonadaceae	Comamonas	sp.	Bacteria;Proteobacteria;Betaproteobacteria;Burkholderiales;Comamonadaceae;Comamonas sp.	Comamonas sp.	1.05234e-05	2.29184e-05	3.81127e-05	0	1.80089e-05	9.90197e-05	0	0	0.00043134	0	1.52551e-05	1.57322e-05	0	0	0	0.000229133	4.28669e-05	8.50539e-05	4.27159e-05	3.07721e-05	0	0	6.64908e-05	0	1.62509e-05	0	0	2.60627e-05	1.53969e-05	0	0	0	17
Bacteria	Firmicutes	Clostridia	Clostridiales	Peptococcaceae	Desulfotomaculum	sp.	Bacteria;Firmicutes;Clostridia;Clostridiales;Peptococcaceae;Desulfotomaculum sp.	Desulfotomaculum sp.	0	2.29184e-05	0.000304901	0	0	0	4.34846e-05	0	1.39142e-05	3.23274e-05	0	0	0	2.76445e-05	0	3.27332e-05	0.000150034	2.12635e-05	0	0	3.06476e-05	6.30398e-05	4.43272e-05	8.11804e-05	3.25018e-05	0	1.99545e-05	0	6.15877e-05	0	0	3.76534e-05	17
Bacteria	Actinobacteria	Actinobacteria	Kineosporiales	Kineosporiaceae	Kineosporia	rhamnosa	Bacteria;Actinobacteria;Actinobacteria;Kineosporiales;Kineosporiaceae;Kineosporia rhamnosa	Kineosporia rhamnosa	4.20937e-05	6.87553e-05	0	0	3.60179e-05	3.30066e-05	4.34846e-05	6.93289e-05	0	0	0	1.57322e-05	0.000129839	0	1.69687e-05	3.27332e-05	0	0	0	0	3.06476e-05	0	0	2.02951e-05	0	4.50207e-05	9.97725e-05	0	1.53969e-05	7.33927e-05	0.000116009	0	17
Bacteria	Proteobacteria	Gammaproteobacteria	Marinicellales	Marinicellaceae	Marinicella	sp.	Bacteria;Proteobacteria;Gammaproteobacteria;Marinicellales;Marinicellaceae;Marinicella sp.	Marinicella sp.	1.05234e-05	6.87553e-05	0.000114338	0	7.20357e-05	1.10022e-05	0	0	0	3.23274e-05	1.52551e-05	0	1.62298e-05	0	5.09061e-05	3.27332e-05	0	0	2.13579e-05	0	3.06476e-05	3.15199e-05	0.000132982	2.02951e-05	0	0	3.9909e-05	0	0	2.44642e-05	0	0	17
Bacteria	Actinobacteria	Actinobacteria	Streptosporangiales	Streptosporangiales-Incertae-sedis	Motilibacter	rhizosphaerae	Bacteria;Actinobacteria;Actinobacteria;Streptosporangiales;Streptosporangiales-Incertae-sedis;Motilibacter rhizosphaerae	Motilibacter rhizosphaerae	3.15703e-05	4.58369e-05	0	1.82555e-05	0	0	1.44949e-05	5.19967e-05	1.39142e-05	1.61637e-05	0	1.57322e-05	0.000146068	1.38223e-05	1.69687e-05	6.54664e-05	0	0	0	0	0	3.15199e-05	0	0	0	0	3.9909e-05	0.000234564	6.15877e-05	0	0	1.88267e-05	17
Bacteria	Proteobacteria	Deltaproteobacteria	Bdellovibrionales	Bacteriovoracaceae	Bacteriovorax	sp.	Bacteria;Proteobacteria;Deltaproteobacteria;Bdellovibrionales;Bacteriovoracaceae;Bacteriovorax sp.	Bacteriovorax sp.	8.41875e-05	0	3.81127e-05	7.3022e-05	0	0	4.34846e-05	6.93289e-05	1.39142e-05	3.23274e-05	0	0	8.11491e-05	0	0	3.27332e-05	0	0	2.13579e-05	0	0	3.15199e-05	2.21636e-05	2.02951e-05	0	4.50207e-05	7.9818e-05	0	3.07939e-05	0.000244642	0	0	17
Bacteria	Proteobacteria	Alphaproteobacteria	Rickettsiales	Rickettsiales-Incertae-sedis	Captivus	sp.	Bacteria;Proteobacteria;Alphaproteobacteria;Rickettsiales;Rickettsiales-Incertae-sedis;Captivus sp.	Captivus sp.	0	4.58369e-05	3.81127e-05	9.12775e-05	1.80089e-05	0	1.44949e-05	1.73322e-05	1.39142e-05	0	0	4.71965e-05	0	1.38223e-05	0	0.000163666	2.14335e-05	0	0	0	6.12952e-05	0	2.21636e-05	4.05902e-05	0	2.25104e-05	0	0	1.53969e-05	0	0	1.88267e-05	17
Bacteria	Actinobacteria	Actinobacteria	Pseudonocardiales	Pseudonocardiaceae	Kutzneria	sp.	Bacteria;Actinobacteria;Actinobacteria;Pseudonocardiales;Pseudonocardiaceae;Kutzneria sp.	Kutzneria sp.	1.05234e-05	0	0	0	1.80089e-05	0	1.44949e-05	1.73322e-05	1.39142e-05	1.61637e-05	0	1.57322e-05	1.62298e-05	4.14668e-05	0	0	0	0	2.13579e-05	0	0	0	0	2.02951e-05	0.000162509	6.75311e-05	1.99545e-05	0	7.69847e-05	4.89285e-05	5.80046e-05	0	17
Bacteria	Firmicutes	Bacilli	Bacillales	Planococcaceae	Lysinibacillus	sp.	Bacteria;Firmicutes;Bacilli;Bacillales;Planococcaceae;Lysinibacillus sp.	Lysinibacillus sp.	2.10469e-05	0	0	3.6511e-05	0	0	0	1.73322e-05	0	0	0	0	1.62298e-05	1.38223e-05	0	0	0	4.25269e-05	0	6.15441e-05	0.00012259	9.45597e-05	2.21636e-05	2.02951e-05	4.87527e-05	4.50207e-05	3.9909e-05	0	3.07939e-05	2.44642e-05	0	7.53069e-05	17
Bacteria	Proteobacteria	Betaproteobacteria	Burkholderiales	Oxalobacteraceae	Massilia	timonae	Bacteria;Proteobacteria;Betaproteobacteria;Burkholderiales;Oxalobacteraceae;Massilia timonae	Massilia timonae	0.000168375	0	5.7169e-05	1.82555e-05	3.60179e-05	0	7.24743e-05	1.73322e-05	2.78284e-05	0	0	0	1.62298e-05	2.76445e-05	1.69687e-05	0	0	0	0	0	3.06476e-05	0	2.21636e-05	0	1.62509e-05	0	3.9909e-05	0	1.53969e-05	2.44642e-05	0	1.88267e-05	17
Bacteria	Firmicutes	Bacilli	Bacillales	Paenibacillaceae	Oxalophagus	sp.	Bacteria;Firmicutes;Bacilli;Bacillales;Paenibacillaceae;Oxalophagus sp.	Oxalophagus sp.	6.31406e-05	0	1.90563e-05	0	0	0	8.69691e-05	3.46644e-05	0	3.23274e-05	0	1.57322e-05	4.86894e-05	0	1.69687e-05	0	0	8.50539e-05	0	0.000123088	3.06476e-05	0	2.21636e-05	2.02951e-05	8.12546e-05	4.50207e-05	0	0	6.15877e-05	2.44642e-05	0	0	17
Bacteria	Actinobacteria	Actinobacteria	Corynebacteriales	Nocardiaceae	Rhodococcus	tukisamuensis	Bacteria;Actinobacteria;Actinobacteria;Corynebacteriales;Nocardiaceae;Rhodococcus tukisamuensis	Rhodococcus tukisamuensis	0	2.29184e-05	0	7.3022e-05	3.60179e-05	8.80175e-05	2.89897e-05	3.46644e-05	0	0	0	0	0	0	3.39374e-05	3.27332e-05	0	0	4.27159e-05	3.07721e-05	0	0	0	2.02951e-05	3.25018e-05	2.25104e-05	3.9909e-05	0	3.07939e-05	4.89285e-05	0.000116009	0	17
Bacteria	Actinobacteria	Actinobacteria	Micrococcales	Micrococcaceae	Arthrobacter	sp.	Bacteria;Actinobacteria;Actinobacteria;Micrococcales;Micrococcaceae;Arthrobacter sp.	Arthrobacter sp.	0.00101025	0.00100841	0.000705084	0.00275658	0.000756375	0.000528105	0.00124656	0.00138658	0.000361769	0.000662712	0.000472907	0.0013215	0.00146068	0.000165867	8.48436e-05	0.000294599	0	0	0	0	0	0	0	0	0	0	0	0	0	0	0	0	16
Bacteria	Actinobacteria	Actinobacteria	Streptosporangiales	Nocardiopsaceae	Nocardiopsis	exhalans	Bacteria;Actinobacteria;Actinobacteria;Streptosporangiales;Nocardiopsaceae;Nocardiopsis exhalans	Nocardiopsis exhalans	0	0	0	0	0	0	0	0	2.78284e-05	0	0	0	0	0	0	0	0.00696588	0	0.00429295	0.000676986	0.00104202	0.000189119	0.000487599	0.0020701	0.000796295	0.00213848	0.0114339	0.000886132	0.00257129	0.00188375	0.00910673	0.000941336	16
Bacteria	Bacteroidetes	Sphingobacteria	Sphingobacteriales	Chitinophagaceae	Parasegetibacter	sp.	Bacteria;Bacteroidetes;Sphingobacteria;Sphingobacteriales;Chitinophagaceae;Parasegetibacter sp.	Parasegetibacter sp.	0.000578789	0.000206266	0.00078131	7.3022e-05	0.000360179	0.000187037	0.000188433	5.19967e-05	0.000389598	0.000226292	0.000274591	3.14644e-05	0.000324596	0.000704936	0.00144234	0.000720131	0	0	0	0	0	0	0	0	0	0	0	0	0	0	0	0	16
Bacteria	Actinobacteria	Actinobacteria	Micrococcales	Micrococcaceae	Arthrobacter	nitroguajacolicus	Bacteria;Actinobacteria;Actinobacteria;Micrococcales;Micrococcaceae;Arthrobacter nitroguajacolicus	Arthrobacter nitroguajacolicus	0.000526172	0.000343777	0.00036207	0.000657198	0.000270134	5.50109e-05	0.000579794	0.000225319	0.000222627	0.000242456	4.57652e-05	0.000534894	0.000389516	5.52891e-05	6.78748e-05	0.000720131	0	0	0	0	0	0	0	0	0	0	0	0	0	0	0	0	16
Bacteria	Actinobacteria	Actinobacteria	Micromonosporales	Micromonosporaceae	Actinoplanes	sp.	Bacteria;Actinobacteria;Actinobacteria;Micromonosporales;Micromonosporaceae;Actinoplanes sp.	Actinoplanes sp.	4.20937e-05	2.29184e-05	3.81127e-05	0	0	0	0	3.46644e-05	0	0.00012931	0	0	0	0	0	3.27332e-05	4.28669e-05	0	0	0	3.06476e-05	0.000315199	4.43272e-05	0	0.000260015	0.000180083	0.000698408	5.21254e-05	0.000107779	0.000269107	0	0	16
Bacteria	Spirochaetes	Spirochaetia	Leptospirales	Leptospiraceae	Turneriella	parva	Bacteria;Spirochaetes;Spirochaetia;Leptospirales;Leptospiraceae;Turneriella parva	Turneriella parva	5.26172e-05	9.16737e-05	5.7169e-05	0	0.000108054	1.10022e-05	1.44949e-05	0.000173322	1.39142e-05	0	9.15304e-05	0	0.000129839	0.000165867	0.000475124	3.27332e-05	0	0	0	0	0	0	0	0	0	4.50207e-05	0	2.60627e-05	0	0	0.000116009	0	16
Bacteria	Actinobacteria	Actinobacteria	Streptosporangiales	Thermomonosporaceae	Actinomadura	alba	Bacteria;Actinobacteria;Actinobacteria;Streptosporangiales;Thermomonosporaceae;Actinomadura alba	Actinomadura alba	1.05234e-05	0	1.90563e-05	0	0	0	1.44949e-05	0	1.39142e-05	9.69822e-05	0	1.57322e-05	0	0	3.39374e-05	0	0	0	0	0	0	0	4.43272e-05	4.05902e-05	0.000438775	0	0.000359181	0.000599442	0.000307939	4.89285e-05	5.80046e-05	1.88267e-05	16
Bacteria	Proteobacteria	Deltaproteobacteria	Myxococcales	Cystobacteraceae	Hyalangium	sp.	Bacteria;Proteobacteria;Deltaproteobacteria;Myxococcales;Cystobacteraceae;Hyalangium sp.	Hyalangium sp.	2.10469e-05	0.000114592	0	0	0	0	0	0	0	3.23274e-05	0	0	3.24596e-05	0	0	0	2.14335e-05	6.37904e-05	0	6.15441e-05	0	0	0.000110818	6.08853e-05	1.62509e-05	4.50207e-05	7.9818e-05	5.21254e-05	1.53969e-05	0	0.000116009	1.88267e-05	16
Bacteria	Actinobacteria	Actinobacteria	Streptosporangiales	Streptosporangiaceae	Sphaerisporangium	sp.	Bacteria;Actinobacteria;Actinobacteria;Streptosporangiales;Streptosporangiaceae;Sphaerisporangium sp.	Sphaerisporangium sp.	6.31406e-05	2.29184e-05	3.81127e-05	0	7.20357e-05	0	0	5.19967e-05	0	4.84911e-05	0	7.86609e-05	9.73789e-05	0	0	0.000130933	0	8.50539e-05	0	3.07721e-05	0	0	0	0	0	4.50207e-05	5.98635e-05	0.000156376	0.000169366	0	0	7.53069e-05	16
Bacteria	Firmicutes	Bacilli	Bacillales	Thermoactinomycetaceae	Laceyella	sacchari	Bacteria;Firmicutes;Bacilli;Bacillales;Thermoactinomycetaceae;Laceyella sacchari	Laceyella sacchari	0	2.29184e-05	1.90563e-05	1.82555e-05	3.60179e-05	0	4.34846e-05	0	1.39142e-05	8.08185e-05	0	0	0	0	1.69687e-05	0	0	0	0	0	3.06476e-05	0.000535838	0	0	0.000130007	4.50207e-05	1.99545e-05	0	3.07939e-05	0	5.80046e-05	1.88267e-05	16
Bacteria	Proteobacteria	Betaproteobacteria	Burkholderiales	Comamonadaceae	Leptothrix	sp.	Bacteria;Proteobacteria;Betaproteobacteria;Burkholderiales;Comamonadaceae;Leptothrix sp.	Leptothrix sp.	8.41875e-05	4.58369e-05	1.90563e-05	0	1.80089e-05	0.000121024	0	0	1.39142e-05	0	3.05101e-05	1.57322e-05	4.86894e-05	1.38223e-05	0	3.27332e-05	0	0	4.27159e-05	0	3.06476e-05	0	2.21636e-05	4.05902e-05	0	0	1.99545e-05	0	0	0	0	0	16
Bacteria	Proteobacteria	Gammaproteobacteria	Xanthomonadales	Xanthomonadaceae	Lysobacter	xinjiangensis	Bacteria;Proteobacteria;Gammaproteobacteria;Xanthomonadales;Xanthomonadaceae;Lysobacter xinjiangensis	Lysobacter xinjiangensis	4.20937e-05	0	3.81127e-05	0	3.60179e-05	1.10022e-05	1.44949e-05	1.73322e-05	0	3.23274e-05	0	0	1.62298e-05	1.38223e-05	0	0.000261866	0	0	8.54317e-05	0	0	0	4.43272e-05	2.02951e-05	0	2.25104e-05	5.98635e-05	0	1.53969e-05	0	0	0	16
Bacteria	Firmicutes	Clostridia	Clostridiales	Lachnospiraceae	Anaerostipes	sp.	Bacteria;Firmicutes;Clostridia;Clostridiales;Lachnospiraceae;Anaerostipes sp.	Anaerostipes sp.	0	0	0	0	0	0	0	0	0	0	0	0	1.62298e-05	0	0	0	0.00205761	4.25269e-05	0.000277653	0	0.000429066	9.45597e-05	0.000753563	0.000263836	9.75055e-05	0	0.00107754	7.81881e-05	0.000215557	0.000220178	0.000928074	9.41336e-05	15
Bacteria	Actinobacteria	Actinobacteria	Corynebacteriales	Nocardiaceae	Nocardia	sp.	Bacteria;Actinobacteria;Actinobacteria;Corynebacteriales;Nocardiaceae;Nocardia sp.	Nocardia sp.	8.41875e-05	0.000229184	3.81127e-05	0.0001643	9.00447e-05	0	8.69691e-05	0.000103993	5.56568e-05	0.00012931	0.000122041	4.71965e-05	0.000357056	1.38223e-05	0	0.000261866	0	0	0	0	0	0	0	0	1.62509e-05	0	0	0	0	0	0	0	15
Bacteria	Firmicutes	Bacilli	Bacillales	Alicyclobacillaceae	Alicyclobacillus	sp.	Bacteria;Firmicutes;Bacilli;Bacillales;Alicyclobacillaceae;Alicyclobacillus sp.	Alicyclobacillus sp.	4.20937e-05	0.000114592	5.7169e-05	3.6511e-05	5.40268e-05	1.10022e-05	4.34846e-05	6.93289e-05	0.00140533	0.000614221	0	4.71965e-05	0	0	0	0.000425532	0	0	0	0	0	0	0	0	0	0.000112552	0	0	1.53969e-05	0	0.000348028	0	15
Bacteria	Actinobacteria	Actinobacteria	Micromonosporales	Micromonosporaceae	Catellatospora	citrea	Bacteria;Actinobacteria;Actinobacteria;Micromonosporales;Micromonosporaceae;Catellatospora citrea	Catellatospora citrea	0	0	0	0	0	0	2.89897e-05	3.46644e-05	1.39142e-05	0.000145473	0	1.57322e-05	9.73789e-05	0	0	0	0	0	0	0	0	3.15199e-05	6.64908e-05	0	0.00017876	0.000427697	9.97725e-05	0.000104251	1.53969e-05	7.33927e-05	0.000116009	0	15
Bacteria	Actinobacteria	Actinobacteria	Micromonosporales	Micromonosporaceae	Catellatospora	sp.	Bacteria;Actinobacteria;Actinobacteria;Micromonosporales;Micromonosporaceae;Catellatospora sp.	Catellatospora sp.	0	6.87553e-05	1.90563e-05	0	9.00447e-05	1.10022e-05	0	0	4.17426e-05	0.000614221	3.05101e-05	0	1.62298e-05	1.38223e-05	0	0.000229133	0	0	0	0	0	0	0	0	0.000227513	6.75311e-05	1.99545e-05	7.81881e-05	0	0.000513749	0	0	15
Bacteria	Planctomycetes	Planctomycetia	Planctomycetales	Planctomycetaceae	Nostocoida	sp.	Bacteria;Planctomycetes;Planctomycetia;Planctomycetales;Planctomycetaceae;Nostocoida sp.	Nostocoida sp.	0	6.87553e-05	0	5.47665e-05	0	0	2.89897e-05	0.000103993	0	1.61637e-05	0	0	4.86894e-05	0	0	3.27332e-05	4.28669e-05	0	0	0	3.06476e-05	3.15199e-05	0	0	0.000113756	0	0.000119727	5.21254e-05	0	4.89285e-05	0	1.88267e-05	15
Bacteria	Proteobacteria	Gammaproteobacteria	Xanthomonadales	Xanthomonadaceae	Xanthomonas	sp.	Bacteria;Proteobacteria;Gammaproteobacteria;Xanthomonadales;Xanthomonadaceae;Xanthomonas sp.	Xanthomonas sp.	0.000399891	6.87553e-05	0	0	1.80089e-05	0	4.34846e-05	3.46644e-05	1.39142e-05	0	0	0	3.24596e-05	6.91114e-05	0	0	4.28669e-05	0	0	0	3.06476e-05	9.45597e-05	0	0.000263836	0	0	3.9909e-05	0	0.000107779	0	0	1.88267e-05	15
Bacteria	Proteobacteria	Alphaproteobacteria	Rhizobiales	Methylobacteriaceae	Microvirga	sp.	Bacteria;Proteobacteria;Alphaproteobacteria;Rhizobiales;Methylobacteriaceae;Microvirga sp.	Microvirga sp.	0	2.29184e-05	3.81127e-05	1.82555e-05	1.80089e-05	1.10022e-05	0	0	0	0	1.52551e-05	0	1.62298e-05	0	1.69687e-05	0	0	0	4.27159e-05	9.23162e-05	0	6.30398e-05	8.86544e-05	0	6.50037e-05	2.25104e-05	0	0	4.61908e-05	0	0	0	15
Bacteria	Firmicutes	Erysipelotrichia	Erysipelotrichales	Erysipelotrichaceae	Turicibacter	sp.	Bacteria;Firmicutes;Erysipelotrichia;Erysipelotrichales;Erysipelotrichaceae;Turicibacter sp.	Turicibacter sp.	2.10469e-05	2.29184e-05	1.90563e-05	0	3.60179e-05	1.10022e-05	0	3.46644e-05	0	1.61637e-05	0	0	3.24596e-05	0	0	3.27332e-05	0	2.12635e-05	0	0	3.06476e-05	0	0	0	0	6.75311e-05	1.99545e-05	0	0	0	5.80046e-05	1.88267e-05	15
Bacteria	Bacteroidetes	Sphingobacteria	Sphingobacteriales	Sphingobacteriaceae	Parapedobacter	sp.	Bacteria;Bacteroidetes;Sphingobacteria;Sphingobacteriales;Sphingobacteriaceae;Parapedobacter sp.	Parapedobacter sp.	0	0	0	0	0	0	0	0	0	0	0	0	0	0	0	3.27332e-05	0.000235768	2.12635e-05	0.00010679	0	0.000183885	6.30398e-05	0.000421109	0.000202951	0	0.0101972	0.000518817	2.60627e-05	0	0.000733927	0.00342227	0.000131787	14
Bacteria	Proteobacteria	Betaproteobacteria	Rhodocyclales	Rhodocyclaceae	Uliginosibacterium	sp.	Bacteria;Proteobacteria;Betaproteobacteria;Rhodocyclales;Rhodocyclaceae;Uliginosibacterium sp.	Uliginosibacterium sp.	0.000126281	6.87553e-05	0.000114338	5.47665e-05	0	7.70153e-05	0	1.73322e-05	0	0	0.000167806	0	0	0.000234979	1.69687e-05	0.000458265	0	2.12635e-05	0	0	0	0	2.21636e-05	0	0	0	5.98635e-05	0	4.61908e-05	0	0	0	14
Bacteria	Bacteroidetes	Sphingobacteria	Sphingobacteriales	Chitinophagaceae	Taibaiella	sp.	Bacteria;Bacteroidetes;Sphingobacteria;Sphingobacteriales;Chitinophagaceae;Taibaiella sp.	Taibaiella sp.	0.000147328	4.58369e-05	1.90563e-05	0	1.80089e-05	2.20044e-05	8.69691e-05	0	2.78284e-05	0	0	0	0	0.000331735	0	9.81997e-05	2.14335e-05	0	0	0	0	0	0	0	0	0	3.9909e-05	2.60627e-05	0	4.89285e-05	0.000116009	0	14
Bacteria	Firmicutes	Clostridia	Halanaerobiales	Halanaerobiaceae	Halocella	sp.	Bacteria;Firmicutes;Clostridia;Halanaerobiales;Halanaerobiaceae;Halocella sp.	Halocella sp.	1.05234e-05	0	7.62253e-05	1.82555e-05	0	0	0	5.19967e-05	0	0	0	0	3.24596e-05	2.76445e-05	0	0	0	0	6.40738e-05	0	6.12952e-05	0	0.000110818	0.000182656	1.62509e-05	0	1.99545e-05	0	6.15877e-05	0	0	5.64802e-05	14
Bacteria	Actinobacteria	Actinobacteria	Propionibacteriales	Nocardioidaceae	Nocardioides	dokdonensis	Bacteria;Actinobacteria;Actinobacteria;Propionibacteriales;Nocardioidaceae;Nocardioides dokdonensis	Nocardioides dokdonensis	4.20937e-05	0	5.7169e-05	0	0	2.20044e-05	1.44949e-05	0.000103993	4.17426e-05	1.61637e-05	1.52551e-05	1.57322e-05	1.62298e-05	5.52891e-05	1.69687e-05	9.81997e-05	0	0	0	0	0	0	0	0	0	0	0	0	0	0	0.000116009	0	14
Bacteria	Proteobacteria	Alphaproteobacteria	Rhizobiales	Hyphomicrobiaceae	Rhodomicrobium	sp.	Bacteria;Proteobacteria;Alphaproteobacteria;Rhizobiales;Hyphomicrobiaceae;Rhodomicrobium sp.	Rhodomicrobium sp.	3.15703e-05	0	0	1.82555e-05	3.60179e-05	2.20044e-05	0	1.73322e-05	1.39142e-05	0	0	3.14644e-05	4.86894e-05	0.000138223	0	0	0	0	0	3.07721e-05	0	0	4.43272e-05	0	0	0	5.98635e-05	0	1.53969e-05	0.000684999	0	0	14
Bacteria	Firmicutes	Bacilli	Bacillales	Paenibacillaceae	Paenibacillus	polymyxa	Bacteria;Firmicutes;Bacilli;Bacillales;Paenibacillaceae;Paenibacillus polymyxa	Paenibacillus polymyxa	1.05234e-05	0	0.000285845	0	0	0	0	1.73322e-05	0	3.23274e-05	0	0	0	0	0	0	0	4.25269e-05	0	6.15441e-05	3.06476e-05	0	4.43272e-05	2.02951e-05	0	0	3.9909e-05	2.60627e-05	6.15877e-05	7.33927e-05	0	1.88267e-05	14
Bacteria	Firmicutes	Clostridia	Clostridiales	Eubacteriaceae	Garciella	sp.	Bacteria;Firmicutes;Clostridia;Clostridiales;Eubacteriaceae;Garciella sp.	Garciella sp.	2.10469e-05	0	1.90563e-05	1.82555e-05	0	2.20044e-05	0	0	0	0	0	0	0	1.38223e-05	0	0	2.14335e-05	0	0	0	9.19427e-05	0	2.21636e-05	6.08853e-05	1.62509e-05	0	3.9909e-05	0	0	2.44642e-05	5.80046e-05	1.88267e-05	14
Bacteria	Actinobacteria	Actinobacteria	Pseudonocardiales	Pseudonocardiaceae	Kibdelosporangium	sp.	Bacteria;Actinobacteria;Actinobacteria;Pseudonocardiales;Pseudonocardiaceae;Kibdelosporangium sp.	Kibdelosporangium sp.	0	6.87553e-05	3.81127e-05	7.3022e-05	5.40268e-05	2.20044e-05	1.44949e-05	0	4.17426e-05	6.46548e-05	6.10203e-05	1.57322e-05	0	0	0	0	0	0	0	0	0	0	0	0	0	2.25104e-05	3.9909e-05	5.21254e-05	0	7.33927e-05	0	0	14
Bacteria	Firmicutes	Clostridia	Clostridiales	Tissierellaceae	Tepidimicrobium	ferriphilum	Bacteria;Firmicutes;Clostridia;Clostridiales;Tissierellaceae;Tepidimicrobium ferriphilum	Tepidimicrobium ferriphilum	2.10469e-05	0	1.90563e-05	0	0	1.10022e-05	4.34846e-05	0	0	0	0	0	1.62298e-05	1.38223e-05	0	3.27332e-05	4.28669e-05	0	0	3.07721e-05	6.12952e-05	0	2.21636e-05	8.11804e-05	0	9.00414e-05	0	0	0	0	0	3.76534e-05	14
Bacteria	Proteobacteria	Alphaproteobacteria	Rhizobiales	Bradyrhizobiaceae	Bosea	eneae	Bacteria;Proteobacteria;Alphaproteobacteria;Rhizobiales;Bradyrhizobiaceae;Bosea eneae	Bosea eneae	1.05234e-05	4.58369e-05	3.81127e-05	0	0	0	0	1.73322e-05	0	0	0	0	1.62298e-05	6.91114e-05	1.69687e-05	0.000130933	0	0	0	0	0	0	2.21636e-05	0	3.25018e-05	2.25104e-05	0	0	0	7.33927e-05	0.00156613	0	13
Bacteria	Firmicutes	Bacilli	Bacillales	Planococcaceae	Lysinibacillus	boronitolerans	Bacteria;Firmicutes;Bacilli;Bacillales;Planococcaceae;Lysinibacillus boronitolerans	Lysinibacillus boronitolerans	9.47109e-05	6.87553e-05	0	0	0	0	2.89897e-05	0	0	8.08185e-05	0	0	9.73789e-05	0	0	0	0	0	0	3.07721e-05	0.000214533	0.00012608	2.21636e-05	2.02951e-05	1.62509e-05	0	1.99545e-05	0	0	0	0	7.53069e-05	13
Bacteria	Chloroflexi	Thermomicrobia	Sphaerobacterales	Sphaerobacteraceae	Nitrolancea	sp.	Bacteria;Chloroflexi;Thermomicrobia;Sphaerobacterales;Sphaerobacteraceae;Nitrolancea sp.	Nitrolancea sp.	0	0	0	0	3.60179e-05	1.10022e-05	0	0	5.56568e-05	0	0	1.57322e-05	0	0	0	0	0	2.12635e-05	0	3.07721e-05	3.06476e-05	0	0	4.05902e-05	0.00476152	2.25104e-05	7.9818e-05	0	0.0020016	9.78569e-05	0	0	13
Bacteria	Actinobacteria	Actinobacteria	Frankiales	Nakamurellaceae	Nakamurella	multipartita	Bacteria;Actinobacteria;Actinobacteria;Frankiales;Nakamurellaceae;Nakamurella multipartita	Nakamurella multipartita	0	2.29184e-05	0	0	0	0	1.44949e-05	3.46644e-05	4.17426e-05	0	0	0	4.86894e-05	1.38223e-05	0	3.27332e-05	0	0	0	0	0	0	2.21636e-05	2.02951e-05	0	6.75311e-05	5.98635e-05	0	0	2.44642e-05	0.000174014	0	13
Bacteria	Firmicutes	Clostridia	Clostridiales	Peptococcaceae	Pelotomaculum	sp.	Bacteria;Firmicutes;Clostridia;Clostridiales;Peptococcaceae;Pelotomaculum sp.	Pelotomaculum sp.	0	0	1.90563e-05	1.82555e-05	3.60179e-05	0	1.44949e-05	0	0	0	0	0	0	4.14668e-05	0	6.54664e-05	2.14335e-05	2.12635e-05	0	0	3.06476e-05	0	2.21636e-05	8.11804e-05	3.25018e-05	0	0	0	0	0	0	1.88267e-05	13
Bacteria	Candidate-division-TM7	Unknown-class	Unknown-order	Incertae-sedis	Saccharimonas	sp.	Bacteria;Candidate-division-TM7;Unknown-class;Unknown-order;Incertae-sedis;Saccharimonas sp.	Saccharimonas sp.	0	0	0	0	0	4.40088e-05	2.89897e-05	0	0	6.46548e-05	1.52551e-05	0	0	1.38223e-05	0	0	0	0	2.13579e-05	0	0	3.15199e-05	2.21636e-05	0	3.25018e-05	9.00414e-05	1.99545e-05	0	0	0	5.80046e-05	1.88267e-05	13
Bacteria	Firmicutes	Bacilli	Bacillales	Thermoactinomycetaceae	Thermoflavimicrobium	dichotomicum	Bacteria;Firmicutes;Bacilli;Bacillales;Thermoactinomycetaceae;Thermoflavimicrobium dichotomicum	Thermoflavimicrobium dichotomicum	0	0	1.90563e-05	0	0	0	2.89897e-05	0	1.39142e-05	0	0	1.57322e-05	1.62298e-05	0	3.39374e-05	0	2.14335e-05	0	0	3.07721e-05	0	6.30398e-05	0	4.05902e-05	6.50037e-05	0	0	0	6.15877e-05	0	0	1.88267e-05	13
Bacteria	Actinobacteria	Actinobacteria	Micromonosporales	Micromonosporaceae	Asanoa	sp.	Bacteria;Actinobacteria;Actinobacteria;Micromonosporales;Micromonosporaceae;Asanoa sp.	Asanoa sp.	0	2.29184e-05	0.000381127	0	0	0	1.44949e-05	3.46644e-05	0	0	1.52551e-05	0	1.62298e-05	0	0.000169687	0.000229133	0	0	0.00061938	0	3.06476e-05	0	0	4.05902e-05	0	0.00128309	0	0	0	0	0	0	12
Bacteria	Proteobacteria	Betaproteobacteria	Burkholderiales	Comamonadaceae	Aquincola	sp.	Bacteria;Proteobacteria;Betaproteobacteria;Burkholderiales;Comamonadaceae;Aquincola sp.	Aquincola sp.	2.10469e-05	0	1.90563e-05	0.000109533	1.80089e-05	0	0	6.93289e-05	2.78284e-05	0	0	0.000125857	4.86894e-05	8.29336e-05	8.48436e-05	0.000163666	0	0	0	0	0	0	0	0	0	2.25104e-05	0	0	0	0	0	0	12
Bacteria	Planctomycetes	Planctomycetia	Planctomycetales	Planctomycetaceae	Zavarzinella	sp.	Bacteria;Planctomycetes;Planctomycetia;Planctomycetales;Planctomycetaceae;Zavarzinella sp.	Zavarzinella sp.	5.26172e-05	0	3.81127e-05	0	0	0	4.34846e-05	0	0	1.61637e-05	0	0	0	0.000110578	3.39374e-05	6.54664e-05	0	0	0	0	0	0	0	2.02951e-05	0	0	3.9909e-05	0	3.07939e-05	0	0.050116	0.0441298	12
Bacteria	Deinococcus-Thermus	Deinococci	Deinococcales	Deinococcaceae	Deinococcus	sp.	Bacteria;Deinococcus-Thermus;Deinococci;Deinococcales;Deinococcaceae;Deinococcus sp.	Deinococcus sp.	0.000105234	2.29184e-05	0	0	0	4.40088e-05	1.44949e-05	1.73322e-05	0	0	0	0	1.62298e-05	5.52891e-05	0	3.27332e-05	0	0	6.40738e-05	0	9.19427e-05	0	0	2.02951e-05	0	0	0.000119727	0	0	0	0	0	12
Bacteria	Firmicutes	Bacilli	Bacillales	Alicyclobacillaceae	Tumebacillus	sp.	Bacteria;Firmicutes;Bacilli;Bacillales;Alicyclobacillaceae;Tumebacillus sp.	Tumebacillus sp.	2.10469e-05	0	3.81127e-05	1.82555e-05	0	0	5.79794e-05	0	1.39142e-05	1.61637e-05	0	0	4.86894e-05	0	0	0	0	2.12635e-05	0	0.000123088	0	0	0	8.11804e-05	0	0	1.99545e-05	0	0	0	0.000116009	0	12
Bacteria	Firmicutes	Clostridia	Clostridiales	Gracilibacteraceae	Lutispora	sp.	Bacteria;Firmicutes;Clostridia;Clostridiales;Gracilibacteraceae;Lutispora sp.	Lutispora sp.	5.26172e-05	0	0.000114338	3.6511e-05	0	0	0	0	0	4.84911e-05	0	0	0	1.38223e-05	1.69687e-05	3.27332e-05	2.14335e-05	0	0	0	0	0	2.21636e-05	2.02951e-05	0	2.25104e-05	0	0	1.53969e-05	0	0	0	12
Bacteria	Bacteroidetes	Sphingobacteria	Sphingobacteriales	Sphingobacteriaceae	Pedobacter	roseus	Bacteria;Bacteroidetes;Sphingobacteria;Sphingobacteriales;Sphingobacteriaceae;Pedobacter roseus	Pedobacter roseus	0.00185212	2.29184e-05	0	0	1.80089e-05	3.30066e-05	0	0	1.39142e-05	0	3.05101e-05	1.57322e-05	1.62298e-05	9.67559e-05	3.39374e-05	0	0	0	0	0	0	0	0	0	3.25018e-05	0	3.9909e-05	0	0	0	0	0	12
Bacteria	Actinobacteria	Actinobacteria	Micromonosporales	Micromonosporaceae	Planosporangium	mesophilum	Bacteria;Actinobacteria;Actinobacteria;Micromonosporales;Micromonosporaceae;Planosporangium mesophilum	Planosporangium mesophilum	0	0	1.90563e-05	0	0	0	0	1.73322e-05	0	1.61637e-05	0	0	8.11491e-05	0	0	0	0	0	0	9.23162e-05	3.06476e-05	0	4.43272e-05	0	1.62509e-05	4.50207e-05	0.000119727	2.60627e-05	4.61908e-05	0	0	0	12
Bacteria	Proteobacteria	Alphaproteobacteria	Rhodospirillales	Acetobacteraceae	Acidocella	sp.	Bacteria;Proteobacteria;Alphaproteobacteria;Rhodospirillales;Acetobacteraceae;Acidocella sp.	Acidocella sp.	0	0	0	0	0	3.30066e-05	1.44949e-05	0	0	1.61637e-05	0	0	1.62298e-05	1.38223e-05	0	6.54664e-05	2.14335e-05	0	0	0	0	0	4.43272e-05	2.02951e-05	0	0	3.9909e-05	0	6.15877e-05	0	0	1.88267e-05	12
Bacteria	Proteobacteria	Gammaproteobacteria	Oceanospirillales	Oceanospirillaceae	Neptunomonas	sp.	Bacteria;Proteobacteria;Gammaproteobacteria;Oceanospirillales;Oceanospirillaceae;Neptunomonas sp.	Neptunomonas sp.	0	0	1.90563e-05	1.82555e-05	0	1.10022e-05	1.44949e-05	1.73322e-05	0	0	0	1.57322e-05	3.24596e-05	0	0	0	0	0	0	0	0	0	0	2.02951e-05	1.62509e-05	2.25104e-05	0	0	0	0	5.80046e-05	1.88267e-05	12
Bacteria	Actinobacteria	Actinobacteria	Streptomycetales	Streptomycetaceae	Streptomyces	seoulensis	Bacteria;Actinobacteria;Actinobacteria;Streptomycetales;Streptomycetaceae;Streptomyces seoulensis	Streptomyces seoulensis	0	2.29184e-05	0	1.82555e-05	0	0	0	0	0	0	0	0	0	0	0	0	0	0	0	6.15441e-05	0	3.15199e-05	8.86544e-05	0	3.25018e-05	2.25104e-05	1.99545e-05	5.21254e-05	9.23816e-05	4.89285e-05	0	9.41336e-05	12
Bacteria	Firmicutes	Clostridia	Clostridiales	Peptococcaceae	Thermincola	sp.	Bacteria;Firmicutes;Clostridia;Clostridiales;Peptococcaceae;Thermincola sp.	Thermincola sp.	0	0	0	0	1.80089e-05	0	1.44949e-05	0	0	0	0	0	0	0	0	0	0	0	0	6.15441e-05	3.06476e-05	3.15199e-05	8.86544e-05	6.08853e-05	1.62509e-05	0	0	2.60627e-05	0	2.44642e-05	5.80046e-05	7.53069e-05	12
Bacteria	Firmicutes	Bacilli	Bacillales	Paenibacillaceae	Paenibacillus	darangshiensis	Bacteria;Firmicutes;Bacilli;Bacillales;Paenibacillaceae;Paenibacillus darangshiensis	Paenibacillus darangshiensis	2.10469e-05	0	0	1.82555e-05	0	0	0	0	0	0	0	0	0	0	0	0	0	0.000255162	0	0.00160015	0.000704894	0.00012608	0.000221636	0.000162361	0	0.000495228	0	0	4.61908e-05	0.000269107	0	0	11
Bacteria	Actinobacteria	Actinobacteria	Corynebacteriales	Nocardiaceae	Rhodococcus	erythropolis	Bacteria;Actinobacteria;Actinobacteria;Corynebacteriales;Nocardiaceae;Rhodococcus erythropolis	Rhodococcus erythropolis	0.00139962	0	0	0	0	0	1.44949e-05	0	0	0.000468747	0	0	0	0	0	0.000261866	4.28669e-05	0	2.13579e-05	0	0	0	0	0	4.87527e-05	9.00414e-05	3.9909e-05	0	1.53969e-05	0	0.000348028	0	11
Bacteria	Actinobacteria	Actinobacteria	Micromonosporales	Micromonosporaceae	Actinocatenispora	sp.	Bacteria;Actinobacteria;Actinobacteria;Micromonosporales;Micromonosporaceae;Actinocatenispora sp.	Actinocatenispora sp.	0	0.000252103	3.81127e-05	0.000109533	0	2.20044e-05	0	0	0	4.84911e-05	1.52551e-05	1.57322e-05	0	2.76445e-05	0	0	0	0	0	0	0	0	0	0	0	4.50207e-05	0	0	1.53969e-05	0.000195714	0	0	11
Bacteria	Firmicutes	Clostridia	Thermoanaerobacterales	Family-III	Tepidanaerobacter	sp.	Bacteria;Firmicutes;Clostridia;Thermoanaerobacterales;Family-III;Tepidanaerobacter sp.	Tepidanaerobacter sp.	0	0	3.81127e-05	0	0	0	0	0	0	0	4.57652e-05	0	0	0	0	0	4.28669e-05	2.12635e-05	2.13579e-05	0	0.00012259	3.15199e-05	0.000110818	0.000142066	0	0	1.99545e-05	0	0	0	0	1.88267e-05	11
Bacteria	Verrucomicrobia	Verrucomicrobiae	Verrucomicrobiales	Verrucomicrobiaceae	Haloferula	sp.	Bacteria;Verrucomicrobia;Verrucomicrobiae;Verrucomicrobiales;Verrucomicrobiaceae;Haloferula sp.	Haloferula sp.	1.05234e-05	0	0	0	0.000198098	0	0	0	1.39142e-05	0	0	0	1.62298e-05	2.76445e-05	0	3.27332e-05	0	0	2.13579e-05	0	0	0	0	0	0	4.50207e-05	0	0	1.53969e-05	7.33927e-05	0.00179814	0	11
Bacteria	Verrucomicrobia	Verrucomicrobiae	Verrucomicrobiales	Verrucomicrobiaceae	Luteolibacter	sp.	Bacteria;Verrucomicrobia;Verrucomicrobiae;Verrucomicrobiales;Verrucomicrobiaceae;Luteolibacter sp.	Luteolibacter sp.	1.05234e-05	0	3.81127e-05	0	1.80089e-05	0	0	6.93289e-05	0	0	0	3.14644e-05	0	5.52891e-05	0	3.27332e-05	0	0	0	0	3.06476e-05	0	0	2.02951e-05	0	0	0	0	0	0.000122321	0.000290023	0	11
Bacteria	Proteobacteria	Alphaproteobacteria	Rickettsiales	Rickettsiaceae	Rickettsia	sp.	Bacteria;Proteobacteria;Alphaproteobacteria;Rickettsiales;Rickettsiaceae;Rickettsia sp.	Rickettsia sp.	1.05234e-05	2.29184e-05	0	1.82555e-05	1.80089e-05	0	0	0	1.39142e-05	0	0	1.57322e-05	0	0.000110578	0	3.27332e-05	0	0	0	0	0	3.15199e-05	0.0327135	0	0	2.25104e-05	0	0	0	0	0	0	11
Bacteria	Actinobacteria	Actinobacteria	Corynebacteriales	Nocardiaceae	Williamsia	faeni	Bacteria;Actinobacteria;Actinobacteria;Corynebacteriales;Nocardiaceae;Williamsia faeni	Williamsia faeni	0.000757687	9.16737e-05	0	0	7.20357e-05	0	2.89897e-05	0	0	1.61637e-05	3.05101e-05	0	6.49193e-05	1.38223e-05	0	0	0	0	0	0	0	0	0	0	0	2.25104e-05	0	0	0.000138572	4.89285e-05	0	0	11
Bacteria	Firmicutes	Clostridia	Clostridiales	Family-XVII	Thermaerobacter	marianensis	Bacteria;Firmicutes;Clostridia;Clostridiales;Family-XVII;Thermaerobacter marianensis	Thermaerobacter marianensis	0	0	1.90563e-05	0	0	0	1.44949e-05	0	0	1.61637e-05	0	0	1.62298e-05	0	1.69687e-05	3.27332e-05	0	0	0	0	0	0	0	0	3.25018e-05	4.50207e-05	0	2.60627e-05	0.000169366	2.44642e-05	0	0	11
Bacteria	Firmicutes	Clostridia	Clostridiales	Lachnospiraceae	Anaerosporobacter	sp.	Bacteria;Firmicutes;Clostridia;Clostridiales;Lachnospiraceae;Anaerosporobacter sp.	Anaerosporobacter sp.	0	0	0	0	0	0	0	0	0	0	0	1.57322e-05	0	0	0	0	0	0	0	0	6.12952e-05	3.15199e-05	2.21636e-05	2.02951e-05	0	2.25104e-05	1.99545e-05	2.60627e-05	3.07939e-05	0	5.80046e-05	1.88267e-05	11
Bacteria	Chlamydiae	Chlamydiia	Chlamydiales	Parachlamydiaceae	Metachlamydia	elodeae	Bacteria;Chlamydiae;Chlamydiia;Chlamydiales;Parachlamydiaceae;Metachlamydia elodeae	Metachlamydia elodeae	9.47109e-05	4.58369e-05	0	3.6511e-05	0	5.50109e-05	0	0	2.78284e-05	0	0	0	3.24596e-05	0	0	0	0	0	0	0	0	0	0	0	3.25018e-05	0	3.9909e-05	2.60627e-05	9.23816e-05	4.89285e-05	0	0	11
Bacteria	Firmicutes	Bacilli	Bacillales	Planococcaceae	Rummeliibacillus	sp.	Bacteria;Firmicutes;Bacilli;Bacillales;Planococcaceae;Rummeliibacillus sp.	Rummeliibacillus sp.	1.05234e-05	0	0	0	0	0	0	1.73322e-05	0	0	0	0	0	1.38223e-05	0	0	0	2.12635e-05	0	0	9.19427e-05	0	4.43272e-05	0	1.62509e-05	2.25104e-05	0	0	0	2.44642e-05	5.80046e-05	1.88267e-05	11
Bacteria	Firmicutes	Clostridia	Clostridiales	Syntrophomonadaceae	Syntrophomonas	sp.	Bacteria;Firmicutes;Clostridia;Clostridiales;Syntrophomonadaceae;Syntrophomonas sp.	Syntrophomonas sp.	2.10469e-05	0	0	0	0	2.20044e-05	0	3.46644e-05	0	3.23274e-05	0	0	0	1.38223e-05	3.39374e-05	6.54664e-05	0	0	0	0	6.12952e-05	0	0	2.02951e-05	0	0	0	2.60627e-05	0	2.44642e-05	0	0	11
Bacteria	Actinobacteria	Actinobacteria	Propionibacteriales	Nocardioidaceae	Nocardioides	albus	Bacteria;Actinobacteria;Actinobacteria;Propionibacteriales;Nocardioidaceae;Nocardioides albus	Nocardioides albus	0	0	0	0	0	2.20044e-05	0	1.73322e-05	0	0	0	0	0	0	0	0.000130933	0	0	2.13579e-05	0.0020925	0	0	0	0	8.12546e-05	0	1.99545e-05	0	0.000123175	0	0.000348028	1.88267e-05	10
Bacteria	Actinobacteria	Actinobacteria	Micromonosporales	Micromonosporaceae	Catelliglobosispora	sp.	Bacteria;Actinobacteria;Actinobacteria;Micromonosporales;Micromonosporaceae;Catelliglobosispora sp.	Catelliglobosispora sp.	0	0	9.52817e-05	0	0	3.30066e-05	0	0	5.56568e-05	0	0	0	0	0	0	0.000163666	0	0	0	0	3.06476e-05	0	0.000199473	0	4.87527e-05	9.00414e-05	3.9909e-05	0	0	7.33927e-05	0	0	10
Bacteria	Chlamydiae	Chlamydiae	Chlamydiales	Chlamydiales-Incertae-sedis	Criblamydia	sp.	Bacteria;Chlamydiae;Chlamydiae;Chlamydiales;Chlamydiales-Incertae-sedis;Criblamydia sp.	Criblamydia sp.	2.10469e-05	0.000114592	0	0.000109533	0	0	0	1.73322e-05	1.39142e-05	0	0	1.57322e-05	0	0	0	3.27332e-05	0	0	0	0	0	0	0	2.02951e-05	0	9.00414e-05	0	0	1.53969e-05	0	0	0	10
Bacteria	Firmicutes	Clostridia	Clostridiales	Syntrophomonadaceae	Dethiobacter	sp.	Bacteria;Firmicutes;Clostridia;Clostridiales;Syntrophomonadaceae;Dethiobacter sp.	Dethiobacter sp.	1.05234e-05	2.29184e-05	0	0	0	0	1.44949e-05	0	0	0	0	1.57322e-05	0	0	0	0	2.14335e-05	0	0	0	0.000183885	3.15199e-05	2.21636e-05	4.05902e-05	0	0	0	0	0	0	0.000116009	0	10
Bacteria	Proteobacteria	Alphaproteobacteria	Rhizobiales	Rhizobiaceae	Ensifer	adhaerens	Bacteria;Proteobacteria;Alphaproteobacteria;Rhizobiales;Rhizobiaceae;Ensifer adhaerens	Ensifer adhaerens	0	0	1.90563e-05	0	0	0	0	0	1.39142e-05	1.61637e-05	0	0	1.62298e-05	0	0	3.27332e-05	0	0	0	3.07721e-05	3.06476e-05	0	4.43272e-05	0	0	0.0006528	0	0	0	0	0.000986079	0	10
Bacteria	Actinobacteria	Actinobacteria	Streptosporangiales	Streptosporangiaceae	Nonomuraea	sp.	Bacteria;Actinobacteria;Actinobacteria;Streptosporangiales;Streptosporangiaceae;Nonomuraea sp.	Nonomuraea sp.	0	0	1.90563e-05	0	0	0	2.89897e-05	0	0	9.69822e-05	0	0	4.86894e-05	0	0	3.27332e-05	2.14335e-05	0	0	0	0	0	0	0	6.50037e-05	0	0	2.60627e-05	0.000107779	0.000122321	0	0	10
Bacteria	Firmicutes	Bacilli	Bacillales	Bacillaceae	Bacillus	clausii	Bacteria;Firmicutes;Bacilli;Bacillales;Bacillaceae;Bacillus clausii	Bacillus clausii	0	0	0	0	0	0	1.44949e-05	0	0	0	0	0	6.49193e-05	0	0	0.000294599	2.14335e-05	0	0	0	0	0	2.21636e-05	2.02951e-05	3.25018e-05	0	0	5.21254e-05	0	2.44642e-05	0	1.88267e-05	10
Bacteria	Actinobacteria	Actinobacteria	Geodermatophilales	Geodermatophilaceae	Blastococcus	aggregatus	Bacteria;Actinobacteria;Actinobacteria;Geodermatophilales;Geodermatophilaceae;Blastococcus aggregatus	Blastococcus aggregatus	3.15703e-05	2.29184e-05	0	0	0	0	0	1.73322e-05	0	1.61637e-05	0	0	0	2.76445e-05	0	0	2.14335e-05	0	0	0	0	0	0	0	0	0	0.000159636	0	1.53969e-05	0	5.80046e-05	1.88267e-05	10
Bacteria	Actinobacteria	Actinobacteria	Catenulisporales	Catenulisporaceae	Catenulispora	acidiphila	Bacteria;Actinobacteria;Actinobacteria;Catenulisporales;Catenulisporaceae;Catenulispora acidiphila	Catenulispora acidiphila	0	0	0	0.000200811	0	1.10022e-05	2.89897e-05	0	0	0	1.52551e-05	0	4.86894e-05	0	0	0	0	0	0	0	3.06476e-05	0	0	0	3.25018e-05	6.75311e-05	0	0	4.61908e-05	0	0	1.88267e-05	10
Bacteria	Actinobacteria	Actinobacteria	Micrococcales	Demequinaceae	Demequina	sp.	Bacteria;Actinobacteria;Actinobacteria;Micrococcales;Demequinaceae;Demequina sp.	Demequina sp.	1.05234e-05	2.29184e-05	1.90563e-05	0	0	0.000308061	0	0	0	0	0	0	0	0	1.69687e-05	0	0	0	0	0	3.06476e-05	0	0	2.02951e-05	0	0	5.98635e-05	0	0	2.44642e-05	5.80046e-05	0	10
Bacteria	Actinobacteria	Actinobacteria	Streptosporangiales	Thermomonosporaceae	Actinomadura	rudentiformis	Bacteria;Actinobacteria;Actinobacteria;Streptosporangiales;Thermomonosporaceae;Actinomadura rudentiformis	Actinomadura rudentiformis	1.05234e-05	0	1.90563e-05	0	0	0	0	0	0	0	0	0	0	0	0	0	0	2.12635e-05	0	3.07721e-05	3.06476e-05	3.15199e-05	0	2.02951e-05	0	2.25104e-05	0	0	0	2.44642e-05	0	1.88267e-05	10
Bacteria	Firmicutes	Clostridia	Clostridiales	Peptococcaceae	Desulfitibacter	sp.	Bacteria;Firmicutes;Clostridia;Clostridiales;Peptococcaceae;Desulfitibacter sp.	Desulfitibacter sp.	0	0	0	3.6511e-05	0	0	0	1.73322e-05	0	3.23274e-05	0	0	1.62298e-05	1.38223e-05	0	6.54664e-05	0	2.12635e-05	0	0	0	0	0	4.05902e-05	0	0	1.99545e-05	0	0	0	0	1.88267e-05	10
Bacteria	Firmicutes	Bacilli	Bacillales	Bacillaceae	Fictibacillus	barbaricus	Bacteria;Firmicutes;Bacilli;Bacillales;Bacillaceae;Fictibacillus barbaricus	Fictibacillus barbaricus	0	0	1.90563e-05	0	0	0	0	0	0	0	0	0	1.62298e-05	0	0	0	0	2.12635e-05	0	3.07721e-05	3.06476e-05	0	2.21636e-05	2.02951e-05	4.87527e-05	0	0	2.60627e-05	0	0	0	1.88267e-05	10
Archaea	Euryarchaeota	Methanomicrobia	Methanosarcinales	Methanosarcinaceae	Methanosarcina	sp.	Archaea;Euryarchaeota;Methanomicrobia;Methanosarcinales;Methanosarcinaceae;Methanosarcina sp.	Methanosarcina sp.	0	0	5.7169e-05	1.82555e-05	1.80089e-05	0	0	0	2.78284e-05	0	0	0	0	4.14668e-05	0	0	0	0	0	0	0	0	0	0	1.62509e-05	6.75311e-05	0	2.60627e-05	4.61908e-05	2.44642e-05	0	0	10
Bacteria	Firmicutes	Bacilli	Bacillales	Bacillaceae	Aeribacillus	sp.	Bacteria;Firmicutes;Bacilli;Bacillales;Bacillaceae;Aeribacillus sp.	Aeribacillus sp.	0	0	0	0	0	0	0	0.000173322	0.000208713	0.00012931	4.57652e-05	0.000173054	4.86894e-05	0.000221156	1.69687e-05	0.000130933	0	0	0	0	0	0	0	0	0	0	0	0	0	0	0	0	9
Bacteria	Bacteroidetes	Cytophagia	Cytophagales	Cytophagaceae	Cytophaga	hutchinsonii	Bacteria;Bacteroidetes;Cytophagia;Cytophagales;Cytophagaceae;Cytophaga hutchinsonii	Cytophaga hutchinsonii	0.000168375	0	0	0	0	4.40088e-05	5.79794e-05	1.73322e-05	1.39142e-05	0	6.10203e-05	0	0	0.0001244	0.000101812	9.81997e-05	0	0	0	0	0	0	0	0	0	0	0	0	0	0	0	0	9
Bacteria	Proteobacteria	Alphaproteobacteria	Rhizobiales	Xanthobacteraceae	Ancylobacter	sp.	Bacteria;Proteobacteria;Alphaproteobacteria;Rhizobiales;Xanthobacteraceae;Ancylobacter sp.	Ancylobacter sp.	3.15703e-05	0.00110008	3.81127e-05	0	0	0	0	0	0	0	0	0	0	0	0	0	0	2.12635e-05	2.13579e-05	0	9.19427e-05	0.000315199	2.21636e-05	0	0	0	0	0	0	0	5.80046e-05	0	9
Bacteria	Firmicutes	Erysipelotrichia	Erysipelotrichales	Erysipelotrichaceae	Coprobacillus	sp.	Bacteria;Firmicutes;Erysipelotrichia;Erysipelotrichales;Erysipelotrichaceae;Coprobacillus sp.	Coprobacillus sp.	8.41875e-05	2.29184e-05	0	0	0	1.10022e-05	0	0	0	0	1.52551e-05	0.000110125	0	0	6.78748e-05	0.000229133	0	0	0	0	0	0	0	0	0	6.75311e-05	0	0	0	0	5.80046e-05	0	9
Bacteria	Bacteroidetes	Cytophagia	Cytophagales	Cytophagaceae	Dyadobacter	sp.	Bacteria;Bacteroidetes;Cytophagia;Cytophagales;Cytophagaceae;Dyadobacter sp.	Dyadobacter sp.	0.000799781	0	0	0	0	4.40088e-05	1.44949e-05	1.73322e-05	0	0	0	3.14644e-05	0	4.14668e-05	0.000101812	0	0	0	2.13579e-05	0	0	0	0	0	4.87527e-05	0	0	0	0	0	0	0	9
Bacteria	Firmicutes	Clostridia	Clostridiales	Tissierellaceae	Sedimentibacter	sp.	Bacteria;Firmicutes;Clostridia;Clostridiales;Tissierellaceae;Sedimentibacter sp.	Sedimentibacter sp.	0	0	0	0	0	0	0	0	0	0	0	0	0	0	1.69687e-05	3.27332e-05	0	0	0	3.07721e-05	0	3.15199e-05	0	4.05902e-05	0	2.25104e-05	1.99545e-05	0	0	0	0.000406032	0.000131787	9
Bacteria	Actinobacteria	Actinobacteria	Streptosporangiales	Streptosporangiaceae	Thermopolyspora	sp.	Bacteria;Actinobacteria;Actinobacteria;Streptosporangiales;Streptosporangiaceae;Thermopolyspora sp.	Thermopolyspora sp.	0	0	3.81127e-05	0	1.80089e-05	0	0	0	0	1.61637e-05	0	0	0	1.38223e-05	0	0	0.000128601	0	0	0	0	0	0	2.02951e-05	0	0.000112552	0	2.60627e-05	0	7.33927e-05	0	0	9
Bacteria	Proteobacteria	Deltaproteobacteria	Myxococcales	Myxococcaceae	Corallococcus	coralloides	Bacteria;Proteobacteria;Deltaproteobacteria;Myxococcales;Myxococcaceae;Corallococcus coralloides	Corallococcus coralloides	1.05234e-05	6.87553e-05	1.90563e-05	0	0	0	0	0	0	1.61637e-05	0	0	1.62298e-05	0	0	3.27332e-05	0	0	0	0	0	0	0	0	0	2.25104e-05	1.99545e-05	0.000104251	0	0	0	0	9
Bacteria	Actinobacteria	Actinobacteria	Pseudonocardiales	Pseudonocardiaceae	Saccharopolyspora	sp.	Bacteria;Actinobacteria;Actinobacteria;Pseudonocardiales;Pseudonocardiaceae;Saccharopolyspora sp.	Saccharopolyspora sp.	0	0	1.90563e-05	0	0	1.10022e-05	0.000188433	1.73322e-05	0	3.23274e-05	0	0	0	0	0	3.27332e-05	0	0	0	0	0	0	0	0	0	2.25104e-05	0	2.60627e-05	0	0	5.80046e-05	0	9
Bacteria	Firmicutes	Bacilli	Bacillales	Bacillaceae	Bacillus	jeotgali	Bacteria;Firmicutes;Bacilli;Bacillales;Bacillaceae;Bacillus jeotgali	Bacillus jeotgali	0	0	0	0	0	0	0	0	0	3.23274e-05	0	0	1.62298e-05	0	0	6.54664e-05	0	2.12635e-05	0	3.07721e-05	6.12952e-05	0	2.21636e-05	0	1.62509e-05	0	1.99545e-05	0	0	0	0	0	9
Bacteria	Proteobacteria	Alphaproteobacteria	Caulobacterales	Caulobacteraceae	Caulobacter	ginsengisoli	Bacteria;Proteobacteria;Alphaproteobacteria;Caulobacterales;Caulobacteraceae;Caulobacter ginsengisoli	Caulobacter ginsengisoli	1.05234e-05	0	0	0	0	2.20044e-05	0	1.73322e-05	1.39142e-05	0	0	0	0	0	3.39374e-05	9.81997e-05	0	0	2.13579e-05	3.07721e-05	0	0	0	0	0	0	0	0	1.53969e-05	0	0	0	9
Bacteria	Actinobacteria	Acidimicrobiia	Acidimicrobiales	Acidimicrobiaceae	Ilumatobacter	fluminis	Bacteria;Actinobacteria;Acidimicrobiia;Acidimicrobiales;Acidimicrobiaceae;Ilumatobacter fluminis	Ilumatobacter fluminis	0	0	0	0	0	0	0	0	0	0	0	0	1.62298e-05	0	0	9.81997e-05	0	0	0	0	3.06476e-05	0	4.43272e-05	0	0	4.50207e-05	3.9909e-05	0	7.69847e-05	4.89285e-05	5.80046e-05	0	9
Bacteria	Bacteroidetes	Flavobacteria	Flavobacteriales	Flavobacteriaceae	Imtechella	halotolerans	Bacteria;Bacteroidetes;Flavobacteria;Flavobacteriales;Flavobacteriaceae;Imtechella halotolerans	Imtechella halotolerans	0	2.29184e-05	0	0	0	0	0	0	0	0	0	0	0	0	0	0	2.14335e-05	2.12635e-05	4.27159e-05	0	0	0	2.21636e-05	2.02951e-05	1.62509e-05	0	1.99545e-05	0	0	0	0	5.64802e-05	9
Bacteria	Proteobacteria	Alphaproteobacteria	Rhizobiales	Methylobacteriaceae	Methylobacterium	populi	Bacteria;Proteobacteria;Alphaproteobacteria;Rhizobiales;Methylobacteriaceae;Methylobacterium populi	Methylobacterium populi	4.20937e-05	0	0	0	0	0	0	3.46644e-05	0	0	0	0	0	0	0	3.27332e-05	2.14335e-05	2.12635e-05	0	0	0	0	4.43272e-05	0	0	4.50207e-05	1.99545e-05	0	6.15877e-05	0	0	0	9
Bacteria	Proteobacteria	Betaproteobacteria	Hydrogenophilales	Hydrogenophilaceae	Thiobacillus	sp.	Bacteria;Proteobacteria;Betaproteobacteria;Hydrogenophilales;Hydrogenophilaceae;Thiobacillus sp.	Thiobacillus sp.	1.05234e-05	6.87553e-05	1.90563e-05	0	0	0	1.44949e-05	0	0	1.61637e-05	3.05101e-05	0	0	0	1.69687e-05	0	0	0	0	0	0	0	0	0	1.62509e-05	2.25104e-05	0	0	0	0	0	0	9
Bacteria	Proteobacteria	Alphaproteobacteria	Sphingomonadales	Sphingomonadaceae	Sphingobium	sp.	Bacteria;Proteobacteria;Alphaproteobacteria;Sphingomonadales;Sphingomonadaceae;Sphingobium sp.	Sphingobium sp.	0	0	0.000133394	3.6511e-05	0.000180089	0	2.89897e-05	0	4.17426e-05	0	0	0	0	0	0.00013575	0	0	0	0	0	0	0	0	0	0	0	0	0	4.61908e-05	2.44642e-05	0	0	8
Bacteria	Bacteroidetes	Cytophagia	Cytophagales	Cytophagaceae	Fibrella	sp.	Bacteria;Bacteroidetes;Cytophagia;Cytophagales;Cytophagaceae;Fibrella sp.	Fibrella sp.	7.36641e-05	0	5.7169e-05	1.82555e-05	0	1.10022e-05	0	0	0	0	0	0	0	0	0	0	0	2.12635e-05	0	0	0	0	2.21636e-05	0	0	0	1.99545e-05	0	0	0	0.000116009	0	8
Bacteria	Actinobacteria	Actinobacteria	Propionibacteriales	Nocardioidaceae	Nocardioides	kribbensis	Bacteria;Actinobacteria;Actinobacteria;Propionibacteriales;Nocardioidaceae;Nocardioides kribbensis	Nocardioides kribbensis	3.15703e-05	2.29184e-05	0	0	0	0	0	0	0	0	0	0	0	1.38223e-05	0	0	0.000107167	0	2.13579e-05	0	0	0	0	2.02951e-05	0	2.25104e-05	7.9818e-05	0	0	0	0	0	8
Bacteria	Proteobacteria	Gammaproteobacteria	Pseudomonadales	Pseudomonadaceae	Pseudomonas	graminis	Bacteria;Proteobacteria;Gammaproteobacteria;Pseudomonadales;Pseudomonadaceae;Pseudomonas graminis	Pseudomonas graminis	0.000136805	2.29184e-05	0	3.6511e-05	0	0	1.44949e-05	3.46644e-05	1.39142e-05	0	1.52551e-05	0	0	0	0	0	0	0	0	0	0	0	0	0	1.62509e-05	0	0	0	0	0	0	0	8
Bacteria	Proteobacteria	Gammaproteobacteria	Legionellales	Coxiellaceae	Rickettsiella	grylli	Bacteria;Proteobacteria;Gammaproteobacteria;Legionellales;Coxiellaceae;Rickettsiella grylli	Rickettsiella grylli	0	0	3.81127e-05	1.82555e-05	0	0	0	0.0284075	0	1.61637e-05	0	0	9.73789e-05	0	0	3.27332e-05	0	0	0	0	0	0	0	0	0	0	0	0	0	2.44642e-05	5.80046e-05	0	8
Bacteria	Firmicutes	Clostridia	Clostridiales	Clostridiaceae	Alkaliphilus	sp.	Bacteria;Firmicutes;Clostridia;Clostridiales;Clostridiaceae;Alkaliphilus sp.	Alkaliphilus sp.	0	2.29184e-05	3.81127e-05	0	0	0	1.44949e-05	0	0	0	0	0	0	0	0	0	0	0	0	0	3.06476e-05	0	4.43272e-05	2.02951e-05	0	2.25104e-05	0	0	3.07939e-05	0	0	0	8
Bacteria	Actinobacteria	Actinobacteria	Micromonosporales	Micromonosporaceae	Catenuloplanes	japonicus	Bacteria;Actinobacteria;Actinobacteria;Micromonosporales;Micromonosporaceae;Catenuloplanes japonicus	Catenuloplanes japonicus	0	0	0	1.82555e-05	1.80089e-05	0	0	0	0	0	0	0	0	0	0	0	2.14335e-05	0	0	0	0	0	0	0	1.62509e-05	4.50207e-05	7.9818e-05	0	1.53969e-05	0	5.80046e-05	0	8
Bacteria	Firmicutes	Clostridia	Clostridiales	Ruminococcaceae	Ethanoligenens	sp.	Bacteria;Firmicutes;Clostridia;Clostridiales;Ruminococcaceae;Ethanoligenens sp.	Ethanoligenens sp.	0	0	1.90563e-05	0	0	1.10022e-05	0	0	0	0	0	0	0	4.14668e-05	0	6.54664e-05	6.43004e-05	0	0	3.07721e-05	6.12952e-05	0	0	6.08853e-05	0	0	0	0	0	0	0	0	8
Bacteria	Actinobacteria	Actinobacteria	Propionibacteriales	Nocardioidaceae	Kribbella	sp.	Bacteria;Actinobacteria;Actinobacteria;Propionibacteriales;Nocardioidaceae;Kribbella sp.	Kribbella sp.	0	2.29184e-05	0	0	0	0	0	5.19967e-05	0	0	0	0	3.24596e-05	0	0	0	0	0	0	0	0	0	0	0	3.25018e-05	2.25104e-05	0	2.60627e-05	1.53969e-05	2.44642e-05	0	0	8
Bacteria	Actinobacteria	Actinobacteria	Propionibacteriales	Nocardioidaceae	Nocardioides	koreensis	Bacteria;Actinobacteria;Actinobacteria;Propionibacteriales;Nocardioidaceae;Nocardioides koreensis	Nocardioides koreensis	3.15703e-05	2.29184e-05	0	0	3.60179e-05	0	0	0	0	0	0	0	4.86894e-05	1.38223e-05	0	0	0	0	0	0	0	0	0	0	0	0	1.99545e-05	0	0	2.44642e-05	5.80046e-05	0	8
Bacteria	Firmicutes	Bacilli	Bacillales	Bacillaceae	Paucisalibacillus	sp.	Bacteria;Firmicutes;Bacilli;Bacillales;Bacillaceae;Paucisalibacillus sp.	Paucisalibacillus sp.	0	0	0	0	0	0	1.44949e-05	0	0	0	1.52551e-05	0	1.62298e-05	2.76445e-05	0	0	0	0	2.13579e-05	0	3.06476e-05	0	0	0	0	0	1.99545e-05	0	4.61908e-05	0	0	0	8
Bacteria	Proteobacteria	Betaproteobacteria	Procabacteriales	Procabacteriaceae	Procabacter	sp.	Bacteria;Proteobacteria;Betaproteobacteria;Procabacteriales;Procabacteriaceae;Procabacter sp.	Procabacter sp.	0	0	1.90563e-05	0	0	2.20044e-05	1.44949e-05	0	1.39142e-05	0	0	0	0	0	0	0	2.14335e-05	0	0	3.07721e-05	0	0	2.21636e-05	2.02951e-05	0	0	0	0	0	0	0	0	8
Bacteria	Firmicutes	Bacilli	Bacillales	Paenibacillaceae	Thermobacillus	composti	Bacteria;Firmicutes;Bacilli;Bacillales;Paenibacillaceae;Thermobacillus composti	Thermobacillus composti	0	0	0	0	0	0	0	0	0	3.23274e-05	0	0	0	0	0	0	0	4.25269e-05	0	0	3.06476e-05	0	4.43272e-05	2.02951e-05	0	2.25104e-05	1.99545e-05	0	0	0	0	5.64802e-05	8
Bacteria	Deinococcus-Thermus	Deinococci	Deinococcales	Deinococcaceae	Deinococcus	radiomollis	Bacteria;Deinococcus-Thermus;Deinococci;Deinococcales;Deinococcaceae;Deinococcus radiomollis	Deinococcus radiomollis	0.000147328	0	0.000152451	0	0	2.20044e-05	1.44949e-05	0.000450638	0	0	0	0	0	1.38223e-05	0	0	0	0	0	0	0	0	0	0	0	0	0.000259409	0	0	0	0	0	7
Bacteria	Proteobacteria	Alphaproteobacteria	Rhodobacterales	Rhodobacteraceae	Rhodobacter	sp.	Bacteria;Proteobacteria;Alphaproteobacteria;Rhodobacterales;Rhodobacteraceae;Rhodobacter sp.	Rhodobacter sp.	1.05234e-05	4.58369e-05	0	0	0.000576286	0	0	0	0	0	0.000244081	0	0	0	0.00013575	0	0	0	0	0	0	0	6.64908e-05	0	1.62509e-05	0	0	0	0	0	0	0	7
Bacteria	Bacteroidetes	Cytophagia	Cytophagales	Cytophagaceae	Spirosoma	sp.	Bacteria;Bacteroidetes;Cytophagia;Cytophagales;Cytophagaceae;Spirosoma sp.	Spirosoma sp.	0.000599836	0.000137511	1.90563e-05	0	0	0	1.44949e-05	6.93289e-05	0	0	0	0	0	0	0.00013575	0	0	0	0	0	0	0	0	0	0	0	5.98635e-05	0	0	0	0	0	7
Bacteria	Actinobacteria	Actinobacteria	Streptosporangiales	Thermomonosporaceae	Actinoallomurus	iriomotensis	Bacteria;Actinobacteria;Actinobacteria;Streptosporangiales;Thermomonosporaceae;Actinoallomurus iriomotensis	Actinoallomurus iriomotensis	0	0	0	0	1.80089e-05	0	1.44949e-05	0	0	0	0	0	0	0	0	0	0	0.000297689	0	0	0	3.15199e-05	0	0	0.000471277	0	0	2.60627e-05	1.53969e-05	0	0	0	7
Bacteria	Proteobacteria	Alphaproteobacteria	Rhizobiales	Rhizobiaceae	Kaistia	sp.	Bacteria;Proteobacteria;Alphaproteobacteria;Rhizobiales;Rhizobiaceae;Kaistia sp.	Kaistia sp.	1.05234e-05	0	0	0	1.80089e-05	0	0.00127555	0	0	0	0	0	0	0	8.48436e-05	9.81997e-05	0	0	0	0	0	3.15199e-05	0	0	0	0	0	0	0	0	5.80046e-05	0	7
Bacteria	Actinobacteria	Actinobacteria	Pseudonocardiales	Pseudonocardiaceae	Lentzea	sp.	Bacteria;Actinobacteria;Actinobacteria;Pseudonocardiales;Pseudonocardiaceae;Lentzea sp.	Lentzea sp.	0	0	0	0	0	0	1.44949e-05	0	1.39142e-05	0	0	0	4.86894e-05	0	0	0	0	0	0	0	3.06476e-05	0	2.21636e-05	0	0	0	0	0	0	2.44642e-05	0.000116009	0	7
Bacteria	Chlamydiae	Chlamydiia	Chlamydiales	Parachlamydiaceae	Metachlamydia	lacustris	Bacteria;Chlamydiae;Chlamydiia;Chlamydiales;Parachlamydiaceae;Metachlamydia lacustris	Metachlamydia lacustris	3.15703e-05	0	0	5.47665e-05	1.80089e-05	1.10022e-05	0	0	0	0	0	0	0.000113609	1.38223e-05	0	0	0	0	0	0	0	0	0	0	0	0	0	2.60627e-05	0	0	0	0	7
Bacteria	Firmicutes	Bacilli	Bacillales	Paenibacillaceae	Paenibacillus	ginsengihumi	Bacteria;Firmicutes;Bacilli;Bacillales;Paenibacillaceae;Paenibacillus ginsengihumi	Paenibacillus ginsengihumi	0	0	0	0	0	1.10022e-05	0	0	0	1.61637e-05	0	0	0	0	1.69687e-05	0.00121113	0	2.12635e-05	0	0	0	0	0	2.02951e-05	0	2.25104e-05	0	0	0	0	0	0	7
Bacteria	Proteobacteria	Gammaproteobacteria	Xanthomonadales	Solimonadaceae	Solimonas	sp.	Bacteria;Proteobacteria;Gammaproteobacteria;Xanthomonadales;Solimonadaceae;Solimonas sp.	Solimonas sp.	1.05234e-05	0	0.0121389	1.82555e-05	0	0	1.44949e-05	1.73322e-05	0	1.61637e-05	0	4.71965e-05	0	0	0	0	0	0	0	0	0	0	0	0	0	0	0	0	0	0	0	0	7
Bacteria	Actinobacteria	Actinobacteria	Pseudonocardiales	Pseudonocardiaceae	Actinoalloteichus	sp.	Bacteria;Actinobacteria;Actinobacteria;Pseudonocardiales;Pseudonocardiaceae;Actinoalloteichus sp.	Actinoalloteichus sp.	0	0	0	1.82555e-05	1.80089e-05	0	0	3.46644e-05	0	0	0	0	1.62298e-05	0	0	0	0	0	0	0	0	0	0	2.02951e-05	9.75055e-05	0	0	0	4.61908e-05	0	0	0	7
Bacteria	Firmicutes	Bacilli	Bacillales	Bacillaceae	Calditerricola	sp.	Bacteria;Firmicutes;Bacilli;Bacillales;Bacillaceae;Calditerricola sp.	Calditerricola sp.	0	0	0	0	0	0	2.89897e-05	0	1.39142e-05	1.61637e-05	0	0	1.62298e-05	0	0	0	0	0	0	0	0	0	0	0	0	9.00414e-05	0	0	0	4.89285e-05	5.80046e-05	0	7
Bacteria	Firmicutes	Bacilli	Bacillales	Planococcaceae	Caryophanon	tenue	Bacteria;Firmicutes;Bacilli;Bacillales;Planococcaceae;Caryophanon tenue	Caryophanon tenue	0	0	0	0	0	1.10022e-05	0	1.73322e-05	0	6.46548e-05	0	0	1.62298e-05	0	0	0	0	4.25269e-05	0	0	0	0	0	0	0	0	1.99545e-05	0	1.53969e-05	0	0	0	7
Bacteria	Proteobacteria	Gammaproteobacteria	Alteromonadales	Alteromonadaceae	Haliea	sp.	Bacteria;Proteobacteria;Gammaproteobacteria;Alteromonadales;Alteromonadaceae;Haliea sp.	Haliea sp.	0	0	0	0	0	4.40088e-05	0	5.19967e-05	0	0	1.52551e-05	0	0	0	0	0	0	2.12635e-05	0	0	3.06476e-05	0	0	2.02951e-05	0	2.25104e-05	0	0	0	0	0	0	7
Bacteria	Actinobacteria	Actinobacteria	Kineosporiales	Kineosporiaceae	Kineococcus	radiotolerans	Bacteria;Actinobacteria;Actinobacteria;Kineosporiales;Kineosporiaceae;Kineococcus radiotolerans	Kineococcus radiotolerans	0	2.29184e-05	5.7169e-05	0	1.80089e-05	0	1.44949e-05	1.73322e-05	0	0	0	0	0	0	0	0	0	0	0	0	0	0	0	0	0	9.00414e-05	0	0	0	2.44642e-05	0	0	7
Bacteria	Firmicutes	Bacilli	Bacillales	Thermoactinomycetaceae	Kroppenstedtia	eburnea	Bacteria;Firmicutes;Bacilli;Bacillales;Thermoactinomycetaceae;Kroppenstedtia eburnea	Kroppenstedtia eburnea	0	2.29184e-05	0	1.82555e-05	0	0	0	0	0	0	0	0	0	0	0	0	0	0	0	3.07721e-05	0	0	0	0	0	2.25104e-05	1.99545e-05	2.60627e-05	1.53969e-05	0	0	0	7
Bacteria	Actinobacteria	Actinobacteria	Streptosporangiales	Streptosporangiaceae	Microbispora	sp.	Bacteria;Actinobacteria;Actinobacteria;Streptosporangiales;Streptosporangiaceae;Microbispora sp.	Microbispora sp.	0	2.29184e-05	0	0	1.80089e-05	0	1.44949e-05	0	0	1.61637e-05	0	0	1.62298e-05	0	0	0	0	0	0	0	0	3.15199e-05	0	0	0	0	0	0	0	0	5.80046e-05	0	7
Bacteria	Bacteroidetes	Cytophagia	Cytophagales	Cytophagaceae	Pontibacter	sp.	Bacteria;Bacteroidetes;Cytophagia;Cytophagales;Cytophagaceae;Pontibacter sp.	Pontibacter sp.	8.41875e-05	0	0	0	0	0	0	0	0	0	0	0	0	1.38223e-05	0	0	0	0	0	3.07721e-05	3.06476e-05	0	0	4.05902e-05	0	0	0	0	0	0	5.80046e-05	1.88267e-05	7
Bacteria	Actinobacteria	Actinobacteria	Micrococcales	Microbacteriaceae	Pseudoclavibacter	sp.	Bacteria;Actinobacteria;Actinobacteria;Micrococcales;Microbacteriaceae;Pseudoclavibacter sp.	Pseudoclavibacter sp.	2.10469e-05	0	0	0	0	0	1.44949e-05	3.46644e-05	0	0	1.52551e-05	0	0	0	0	0	0	0	0	0	0	0	0	0	0	2.25104e-05	1.99545e-05	0	1.53969e-05	0	0	0	7
Bacteria	Actinobacteria	Actinobacteria	Pseudonocardiales	Pseudonocardiaceae	Sciscionella	sp.	Bacteria;Actinobacteria;Actinobacteria;Pseudonocardiales;Pseudonocardiaceae;Sciscionella sp.	Sciscionella sp.	0	0	0	7.3022e-05	0	0	0	0	5.56568e-05	0	0	1.57322e-05	0	0	0	0	0	0	0	0	0	0	0	0	3.25018e-05	2.25104e-05	3.9909e-05	0	1.53969e-05	0	0	0	7
Bacteria	Proteobacteria	Betaproteobacteria	Nitrosomonadales	Nitrosomonadaceae	Nitrosomonas	sp.	Bacteria;Proteobacteria;Betaproteobacteria;Nitrosomonadales;Nitrosomonadaceae;Nitrosomonas sp.	Nitrosomonas sp.	0	0	0	0	0	0	0	0	0	0	4.57652e-05	0	0	0	0	0	0	0.000170108	0	0	3.06476e-05	0	2.21636e-05	0.000101475	0	2.25104e-05	0	0	0	0	0	0	6
Bacteria	Proteobacteria	Gammaproteobacteria	Pseudomonadales	Moraxellaceae	Perlucidibaca	sp.	Bacteria;Proteobacteria;Gammaproteobacteria;Pseudomonadales;Moraxellaceae;Perlucidibaca sp.	Perlucidibaca sp.	0	0	3.81127e-05	0	0	0	2.89897e-05	0.000103993	0	0	0	0	1.62298e-05	0	0	0	0	0	0	0	0	0	0	0	1.62509e-05	0	0	0	0.000292542	0	0	0	6
Bacteria	Verrucomicrobia	Verrucomicrobiae	Verrucomicrobiales	Verrucomicrobiaceae	Prosthecobacter	sp.	Bacteria;Verrucomicrobia;Verrucomicrobiae;Verrucomicrobiales;Verrucomicrobiaceae;Prosthecobacter sp.	Prosthecobacter sp.	0.000410414	0	0	0	0	0	0	0	0	0	1.52551e-05	0	0	6.91114e-05	1.69687e-05	0.000163666	0	0	0	0	0	0	0	0	0	2.25104e-05	0	0	0	0	0	0	6
Bacteria	Proteobacteria	Alphaproteobacteria	Rhizobiales	Bradyrhizobiaceae	Rhodoblastus	acidophilus	Bacteria;Proteobacteria;Alphaproteobacteria;Rhizobiales;Bradyrhizobiaceae;Rhodoblastus acidophilus	Rhodoblastus acidophilus	0	2.29184e-05	0	0	0	0.000121024	0	5.19967e-05	0	0	0	0	0	4.14668e-05	0	0	0	0	0	0	3.06476e-05	0	0	0	0	0	0	0	0	0.000244642	0	0	6
Bacteria	Bacteroidetes	Cytophagia	Cytophagales	Cytophagaceae	Spirosoma	rigui	Bacteria;Bacteroidetes;Cytophagia;Cytophagales;Cytophagaceae;Spirosoma rigui	Spirosoma rigui	0.000389367	0	1.90563e-05	0	0	0	1.44949e-05	0.000225319	0	0	0	0	0	0	3.39374e-05	3.27332e-05	0	0	0	0	0	0	0	0	0	0	0	0	0	0	0	0	6
Bacteria	Firmicutes	Clostridia	Clostridiales	Peptococcaceae	Sporotomaculum	sp.	Bacteria;Firmicutes;Clostridia;Clostridiales;Peptococcaceae;Sporotomaculum sp.	Sporotomaculum sp.	0	0	1.90563e-05	0	0	0.000143028	0	0	0	0	0	0	0	0	0	0	2.14335e-05	0	0	0	0	0	2.21636e-05	2.02951e-05	0	0	0	0	0	0.00159018	0	0	6
Bacteria	Firmicutes	Clostridia	Clostridiales	Family-XI	Anaerosalibacter	sp.	Bacteria;Firmicutes;Clostridia;Clostridiales;Family-XI;Anaerosalibacter sp.	Anaerosalibacter sp.	0	2.29184e-05	3.81127e-05	0	0.000378188	0	0	0	0	1.61637e-05	0	0	0	5.52891e-05	0	0	0	0	0	0	0	0	0	0	0	2.25104e-05	0	0	0	0	0	0	6
Bacteria	Proteobacteria	Betaproteobacteria	Burkholderiales	Burkholderiaceae	Cupriavidus	sp.	Bacteria;Proteobacteria;Betaproteobacteria;Burkholderiales;Burkholderiaceae;Cupriavidus sp.	Cupriavidus sp.	3.15703e-05	4.58369e-05	0	0	0	0	0	0	0	0	0	0	0	0	0	0	0	0	0	0	0	0.000157599	0	2.02951e-05	1.62509e-05	2.25104e-05	0	0	0	0	0	0	6
Bacteria	Deinococcus-Thermus	Deinococci	Deinococcales	Deinococcaceae	Deinococcus	aquatilis	Bacteria;Deinococcus-Thermus;Deinococci;Deinococcales;Deinococcaceae;Deinococcus aquatilis	Deinococcus aquatilis	0	0	9.52817e-05	0	0	0	0	0	2.78284e-05	0	0	0	0	0	0	0	4.28669e-05	0.0044228	0	0	0	0	2.21636e-05	0	0	0	1.99545e-05	0	0	0	0	0	6
Bacteria	Bacteroidetes	Flavobacteria	Flavobacteriales	Flavobacteriaceae	Flavobacterium	psychrolimnae	Bacteria;Bacteroidetes;Flavobacteria;Flavobacteriales;Flavobacteriaceae;Flavobacterium psychrolimnae	Flavobacterium psychrolimnae	4.20937e-05	0	0	0	0	0	0	0	1.39142e-05	0	0	0	0.00103871	0	5.09061e-05	3.27332e-05	0	0	0	0	0	0	0	0	0	2.25104e-05	0	0	0	0	0	0	6
Bacteria	Proteobacteria	Alphaproteobacteria	Rhodospirillales	Rhodospirillales-Incertae-sedis	Geminicoccus	sp.	Bacteria;Proteobacteria;Alphaproteobacteria;Rhodospirillales;Rhodospirillales-Incertae-sedis;Geminicoccus sp.	Geminicoccus sp.	0	0	0	0	0	0	0	0	1.39142e-05	0	1.52551e-05	0	0	0	0	6.54664e-05	0	0	0	0	0	0	2.21636e-05	0	0	0	1.99545e-05	0	0	0	0.000348028	0	6
Bacteria	Actinobacteria	Actinobacteria	Micrococcales	Bogoriellaceae	Georgenia	thermotolerans	Bacteria;Actinobacteria;Actinobacteria;Micrococcales;Bogoriellaceae;Georgenia thermotolerans	Georgenia thermotolerans	0	0	0	0	1.80089e-05	0	0	0	0	0	1.52551e-05	0	0	0	0	3.27332e-05	0	0	0	0	0	0	0	0	0	2.25104e-05	1.99545e-05	0	0	0	0.000116009	0	6
Bacteria	Proteobacteria	Betaproteobacteria	Methylophilales	Methylophilaceae	Methylobacillus	flagellatus	Bacteria;Proteobacteria;Betaproteobacteria;Methylophilales;Methylophilaceae;Methylobacillus flagellatus	Methylobacillus flagellatus	0	0	1.90563e-05	0	0	0	1.44949e-05	0	2.78284e-05	0	0	3.14644e-05	4.86894e-05	0.0001244	0	0	0	0	0	0	0	0	0	0	0	0	0	0	0	0	0	0	6
Bacteria	Actinobacteria	Actinobacteria	Corynebacteriales	Nocardiaceae	Smaragdicoccus	sp.	Bacteria;Actinobacteria;Actinobacteria;Corynebacteriales;Nocardiaceae;Smaragdicoccus sp.	Smaragdicoccus sp.	0	0	1.90563e-05	0	0	7.70153e-05	1.44949e-05	0	0	0	0	0	0	0	0	0	2.14335e-05	0	0	0	0	0	0	0	1.62509e-05	0.000472717	0	0	0	0	0	0	6
Bacteria	Firmicutes	Bacilli	Bacillales	Paenibacillaceae	Brevibacillus	brevis	Bacteria;Firmicutes;Bacilli;Bacillales;Paenibacillaceae;Brevibacillus brevis	Brevibacillus brevis	1.05234e-05	0	0	0	0	0	1.44949e-05	0	0	0	0	0	0	0	0	0	2.14335e-05	2.12635e-05	0	3.07721e-05	3.06476e-05	0	0	0	0	0	0	0	0	0	0	0	6
Bacteria	Proteobacteria	Deltaproteobacteria	Myxococcales	Polyangiaceae	Byssovorax	cruenta	Bacteria;Proteobacteria;Deltaproteobacteria;Myxococcales;Polyangiaceae;Byssovorax cruenta	Byssovorax cruenta	0	0	0	0	0	0	0	0	0	0	0	0	0	0	0	0	0	4.25269e-05	0	0	3.06476e-05	0	0	4.05902e-05	4.87527e-05	4.50207e-05	0	0	0	4.89285e-05	0	0	6
Bacteria	Proteobacteria	Betaproteobacteria	Rhodocyclales	Rhodocyclaceae	Denitratisoma	sp.	Bacteria;Proteobacteria;Betaproteobacteria;Rhodocyclales;Rhodocyclaceae;Denitratisoma sp.	Denitratisoma sp.	0	0	0	1.82555e-05	0	0	0	0	0	0	0	0	1.62298e-05	0	0	0	2.14335e-05	2.12635e-05	0	3.07721e-05	0	0	2.21636e-05	0	0	0	0	0	0	0	0	0	6
Bacteria	Proteobacteria	Betaproteobacteria	Burkholderiales	Burkholderiaceae	Glomeribacter	sp.	Bacteria;Proteobacteria;Betaproteobacteria;Burkholderiales;Burkholderiaceae;Glomeribacter sp.	Glomeribacter sp.	0	0	1.90563e-05	0	0	1.10022e-05	0	0	1.39142e-05	3.23274e-05	0	0	0	1.38223e-05	1.69687e-05	0	0	0	0	0	0	0	0	0	0	0	0	0	0	0	0	0	6
Bacteria	Actinobacteria	Actinobacteria	Micrococcales	Microbacteriaceae	Leucobacter	sp.	Bacteria;Actinobacteria;Actinobacteria;Micrococcales;Microbacteriaceae;Leucobacter sp.	Leucobacter sp.	3.15703e-05	2.29184e-05	0	0	0	0	0	0	0	3.23274e-05	0	0	0	0	0	0	0	0	0	0	0	0	0	0	3.25018e-05	0	1.99545e-05	0	0	0	5.80046e-05	0	6
Bacteria	Actinobacteria	Actinobacteria	Propionibacteriales	Propionibacteriaceae	Microlunatus	sp.	Bacteria;Actinobacteria;Actinobacteria;Propionibacteriales;Propionibacteriaceae;Microlunatus sp.	Microlunatus sp.	0	0	0	0	0	0	0	0	0	0	0	0	0	1.38223e-05	0	0	0	2.12635e-05	0	0	6.12952e-05	0	0	0	3.25018e-05	0	0	0	0	4.89285e-05	0	3.76534e-05	6
Bacteria	Actinobacteria	Actinobacteria	Corynebacteriales	Mycobacteriaceae	Mycobacterium	austroafricanum	Bacteria;Actinobacteria;Actinobacteria;Corynebacteriales;Mycobacteriaceae;Mycobacterium austroafricanum	Mycobacterium austroafricanum	2.10469e-05	4.58369e-05	0	0	0	0	4.34846e-05	1.73322e-05	1.39142e-05	0	0	0	1.62298e-05	0	0	0	0	0	0	0	0	0	0	0	0	0	0	0	0	0	0	0	6
Bacteria	Firmicutes	Clostridia	Clostridiales	Clostridiaceae	Oxobacter	sp.	Bacteria;Firmicutes;Clostridia;Clostridiales;Clostridiaceae;Oxobacter sp.	Oxobacter sp.	1.05234e-05	0	0	0	0	0	0	0	0	0	0	0	0	0	0	0	0	0	0	0	0	0	2.21636e-05	6.08853e-05	0	4.50207e-05	1.99545e-05	0	1.53969e-05	0	0	0	6
Bacteria	Actinobacteria	Actinobacteria	Micrococcales	Promicromonosporaceae	Promicromonospora	sp.	Bacteria;Actinobacteria;Actinobacteria;Micrococcales;Promicromonosporaceae;Promicromonospora sp.	Promicromonospora sp.	0	0	0	0	0	2.20044e-05	0	0	0	0	0	0	0	1.38223e-05	0	3.27332e-05	0	0	0	0	3.06476e-05	0	0	0	0	2.25104e-05	0	0	0	2.44642e-05	0	0	6
Bacteria	Proteobacteria	Alphaproteobacteria	Sphingomonadales	Sphingomonadaceae	Sphingomonas	faeni	Bacteria;Proteobacteria;Alphaproteobacteria;Sphingomonadales;Sphingomonadaceae;Sphingomonas faeni	Sphingomonas faeni	5.26172e-05	2.29184e-05	0	0	0	0	0	0	0	0	0	0	0	0	1.69687e-05	0	0	0	0	0	0	0	0	0	1.62509e-05	0	1.99545e-05	2.60627e-05	0	0	0	0	6
Bacteria	Actinobacteria	Actinobacteria	Streptosporangiales	Thermomonosporaceae	Thermobispora	bispora	Bacteria;Actinobacteria;Actinobacteria;Streptosporangiales;Thermomonosporaceae;Thermobispora bispora	Thermobispora bispora	0	0	1.90563e-05	0	0	0	0	6.93289e-05	0	1.61637e-05	0	0	0	0	0	0	0	0	0	0	0	0	0	0	1.62509e-05	2.25104e-05	0	0	1.53969e-05	0	0	0	6
Bacteria	Actinobacteria	Actinobacteria	Streptosporangiales	Thermomonosporaceae	Thermomonospora	chromogena	Bacteria;Actinobacteria;Actinobacteria;Streptosporangiales;Thermomonosporaceae;Thermomonospora chromogena	Thermomonospora chromogena	0	0	1.90563e-05	0	0	0	0	0	1.39142e-05	0	0	0	0	0	0	0	0	0	0	0	0	0	0	0	0	2.25104e-05	1.99545e-05	0	1.53969e-05	2.44642e-05	0	0	6
Bacteria	Proteobacteria	Betaproteobacteria	Rhodocyclales	Rhodocyclaceae	Dechloromonas	sp.	Bacteria;Proteobacteria;Betaproteobacteria;Rhodocyclales;Rhodocyclaceae;Dechloromonas sp.	Dechloromonas sp.	0	4.58369e-05	0	0	0	0.000110022	0	0	0	0	0	0	0	1.38223e-05	0.00013575	0.000196399	0	0	0	0	0	0	0	0	0	0	0	0	0	0	0	0	5
Bacteria	Actinobacteria	Actinobacteria	Propionibacteriales	Nocardioidaceae	Nocardioides	hankookensis	Bacteria;Actinobacteria;Actinobacteria;Propionibacteriales;Nocardioidaceae;Nocardioides hankookensis	Nocardioides hankookensis	2.10469e-05	0	0	0	0	0	0	0	0	0	0	0	0	0	0	0	0.000150034	0.000233898	0	0	0	0	0	0	0	0	3.9909e-05	0	0	0	0.000406032	0	5
Bacteria	Proteobacteria	Betaproteobacteria	Burkholderiales	Burkholderiaceae	Lautropia	sp.	Bacteria;Proteobacteria;Betaproteobacteria;Burkholderiales;Burkholderiaceae;Lautropia sp.	Lautropia sp.	2.10469e-05	0	0	0	0	0.000121024	0	0	0	0	0	0	0	0	0	0	0	0	0	0	0	0	4.43272e-05	0.000223246	0	0	0	0	0	0	0	1.88267e-05	5
Bacteria	Proteobacteria	Betaproteobacteria	Burkholderiales	Burkholderiaceae	Limnobacter	sp.	Bacteria;Proteobacteria;Betaproteobacteria;Burkholderiales;Burkholderiaceae;Limnobacter sp.	Limnobacter sp.	0.000105234	0	1.90563e-05	0	5.40268e-05	0	0	0	0	0	0	0.000519162	1.62298e-05	0	0	0	0	0	0	0	0	0	0	0	0	0	0	0	0	0	0	0	5
Bacteria	Cyanobacteria	Oscillatoriophycideae	Oscillatoriales	Phormidiaceae	Microcoleus	sp.	Bacteria;Cyanobacteria;Oscillatoriophycideae;Oscillatoriales;Phormidiaceae;Microcoleus sp.	Microcoleus sp.	4.20937e-05	0	0.000247732	0	0	0	0	0	0	8.08185e-05	0	0	0	0	0	0	0	0	0.00010679	0	0	0	0	0	0	0	0	7.81881e-05	0	0	0	0	5
Bacteria	Proteobacteria	Gammaproteobacteria	Aeromonadales	Aeromonadaceae	Aeromonas	caviae	Bacteria;Proteobacteria;Gammaproteobacteria;Aeromonadales;Aeromonadaceae;Aeromonas caviae	Aeromonas caviae	0	2.29184e-05	0	0	0	0	0	0	0	0	0	0	0	0	0	0	2.14335e-05	0	0	0	3.06476e-05	0	0	4.05902e-05	0	0	0	0	0	0	0.000116009	0	5
Bacteria	Firmicutes	Clostridia	Clostridiales	Mogibacteriaceae	Anaerovorax	sp.	Bacteria;Firmicutes;Clostridia;Clostridiales;Mogibacteriaceae;Anaerovorax sp.	Anaerovorax sp.	0	2.29184e-05	1.90563e-05	0	0	0	0	0	0	0	0	0	0	0	0	0	0	2.12635e-05	0	0.000184632	3.06476e-05	0	0	0	0	0	0	0	0	0	0	0	5
Bacteria	Proteobacteria	Alphaproteobacteria	Rhodospirillales	Acetobacteraceae	Belnapia	sp.	Bacteria;Proteobacteria;Alphaproteobacteria;Rhodospirillales;Acetobacteraceae;Belnapia sp.	Belnapia sp.	0	0	0	0	0	0	0	0	0	0	0	0	0	0	1.69687e-05	3.27332e-05	0	0	0	0.0417269	0	0	2.21636e-05	0	0	0	0	0	0	0	5.80046e-05	0	5
Bacteria	Proteobacteria	Betaproteobacteria	Rhodocyclales	Rhodocyclaceae	Ferribacterium	aromatica	Bacteria;Proteobacteria;Betaproteobacteria;Rhodocyclales;Rhodocyclaceae;Ferribacterium aromatica	Ferribacterium aromatica	1.05234e-05	4.58369e-05	1.90563e-05	0	0	0	0	0	6.9571e-05	0	0	0	0	0.00440931	0	0	0	0	0	0	0	0	0	0	0	0	0	0	0	0	0	0	5
Bacteria	Actinobacteria	Actinobacteria	Actinomycetales	Nocardioidaceae	Pimelobacter	sp.	Bacteria;Actinobacteria;Actinobacteria;Actinomycetales;Nocardioidaceae;Pimelobacter sp.	Pimelobacter sp.	2.10469e-05	2.29184e-05	0	0	1.80089e-05	0	0.00123206	0	1.39142e-05	0	0	0	0	0	0	0	0	0	0	0	0	0	0	0	0	0	0	0	0	0	0	0	5
Bacteria	Proteobacteria	Alphaproteobacteria	Rhizobiales	Xanthobacteraceae	Pseudoxanthobacter	sp.	Bacteria;Proteobacteria;Alphaproteobacteria;Rhizobiales;Xanthobacteraceae;Pseudoxanthobacter sp.	Pseudoxanthobacter sp.	2.10469e-05	0	0	0	0	0	0	0	0	0	0	0	0	0	0	0	0	0	0	0	3.06476e-05	0	0.0002438	0	0	0	1.99545e-05	0	0	0	0	1.88267e-05	5
Bacteria	Bacteroidetes	Cytophagia	Cytophagales	Cytophagaceae	Rhodocytophaga	sp.	Bacteria;Bacteroidetes;Cytophagia;Cytophagales;Cytophagaceae;Rhodocytophaga sp.	Rhodocytophaga sp.	0.000147328	0	0	0	0	0	0	0	9.73994e-05	0	0	0	0	0	0	0	0	0	6.40738e-05	0	0	0	2.21636e-05	2.02951e-05	0	0	0	0	0	0	0	0	5
Bacteria	Actinobacteria	Actinobacteria	Catenulisporales	Actinospicaceae	Actinospica	minor	Bacteria;Actinobacteria;Actinobacteria;Catenulisporales;Actinospicaceae;Actinospica minor	Actinospica minor	0	2.29184e-05	0	3.6511e-05	3.60179e-05	0	0	0	0	0	0	0	0	0	3.39374e-05	0	0	0	0	0	0	0	0	0	0	0	1.99545e-05	0	0	0	0	0	5
Bacteria	Proteobacteria	Alphaproteobacteria	Caulobacterales	Caulobacteraceae	Asticcacaulis	biprosthecium	Bacteria;Proteobacteria;Alphaproteobacteria;Caulobacterales;Caulobacteraceae;Asticcacaulis biprosthecium	Asticcacaulis biprosthecium	4.20937e-05	0	0	0	0	0	2.89897e-05	3.46644e-05	1.39142e-05	0	0	0	0	0	1.69687e-05	0	0	0	0	0	0	0	0	0	0	0	0	0	0	0	0	0	5
Bacteria	Firmicutes	Bacilli	Bacillales	Bacillaceae	Bacillus	halodurans	Bacteria;Firmicutes;Bacilli;Bacillales;Bacillaceae;Bacillus halodurans	Bacillus halodurans	0	0	0	0	0	0	0	0	0	0	0	0	0	0	0	0	0	0	0	0	6.12952e-05	3.15199e-05	0	2.02951e-05	0	0	0	0	0	0	5.80046e-05	1.88267e-05	5
Bacteria	Firmicutes	Bacilli	Bacillales	Bacillaceae	Caldibacillus	sp.	Bacteria;Firmicutes;Bacilli;Bacillales;Bacillaceae;Caldibacillus sp.	Caldibacillus sp.	0	0	0	0	0	0	0	0	0	0	0	0	1.62298e-05	0	0	0	0	0	0	0	0	0	0	2.02951e-05	0	2.25104e-05	0	0	0	0	5.80046e-05	1.88267e-05	5
Bacteria	Firmicutes	Clostridia	Clostridiales	Peptococcaceae	Desulfotomaculum	peckii	Bacteria;Firmicutes;Clostridia;Clostridiales;Peptococcaceae;Desulfotomaculum peckii	Desulfotomaculum peckii	0	0	1.90563e-05	0	0	0	0	0	0	0	0	0	1.62298e-05	0	0	0	2.14335e-05	0	0	0	3.06476e-05	0	0	2.02951e-05	0	0	0	0	0	0	0	0	5
Bacteria	Acidobacteria	Holophagae	Holophagales	Holophagaceae	Holophaga	sp.	Bacteria;Acidobacteria;Holophagae;Holophagales;Holophagaceae;Holophaga sp.	Holophaga sp.	0	0	3.81127e-05	0	0	0	2.89897e-05	0	0	0	0	3.14644e-05	0	0	0	0	0	0	0	0	0	0	0	0	0	2.25104e-05	0	0	7.69847e-05	0	0	0	5
Bacteria	Proteobacteria	Alphaproteobacteria	Rhizobiales	Methylobacteriaceae	Microvirga	lotononidis	Bacteria;Proteobacteria;Alphaproteobacteria;Rhizobiales;Methylobacteriaceae;Microvirga lotononidis	Microvirga lotononidis	0	0	0	0	0	0	0	0	0	0	0	0	0	0	0	0	0	2.12635e-05	2.13579e-05	0	0	0	2.21636e-05	0	0	0	0	0	1.53969e-05	0	0	1.88267e-05	5
Bacteria	Proteobacteria	Deltaproteobacteria	Myxococcales	Myxococcaceae	Myxococcus	sp.	Bacteria;Proteobacteria;Deltaproteobacteria;Myxococcales;Myxococcaceae;Myxococcus sp.	Myxococcus sp.	0	0	1.90563e-05	0	0	0	0	1.73322e-05	0	3.23274e-05	0	0	0	0	0	0	0	0	0	3.07721e-05	0	0	6.64908e-05	0	0	0	0	0	0	0	0	0	5
Bacteria	Actinobacteria	Actinobacteria	Corynebacteriales	Nocardiaceae	Nocardia	concava	Bacteria;Actinobacteria;Actinobacteria;Corynebacteriales;Nocardiaceae;Nocardia concava	Nocardia concava	0	0	0	3.6511e-05	0	0	0	0	0	1.61637e-05	0	0	0	0	5.09061e-05	0	0	0	0	0	0	0	0	0	0	0	1.99545e-05	2.60627e-05	0	0	0	0	5
Bacteria	Firmicutes	Bacilli	Bacillales	Pasteuriaceae	Pasteuria	sp.	Bacteria;Firmicutes;Bacilli;Bacillales;Pasteuriaceae;Pasteuria sp.	Pasteuria sp.	0	0	0	0	0	0	0	1.73322e-05	0	0	0	6.29287e-05	0	1.38223e-05	0	0	0	2.12635e-05	0	0	0	0	0	0	1.62509e-05	0	0	0	0	0	0	0	5
Bacteria	Proteobacteria	Gammaproteobacteria	Oceanospirillales	Oceanospirillaceae	Pseudospirillum	sp.	Bacteria;Proteobacteria;Gammaproteobacteria;Oceanospirillales;Oceanospirillaceae;Pseudospirillum sp.	Pseudospirillum sp.	1.05234e-05	0	0	0	0	0	0	0	4.17426e-05	0	0	0	1.62298e-05	1.38223e-05	1.69687e-05	0	0	0	0	0	0	0	0	0	0	0	0	0	0	0	0	0	5
Bacteria	Actinobacteria	Actinobacteria	Frankiales	Sporichthyaceae	Sporichthya	sp.	Bacteria;Actinobacteria;Actinobacteria;Frankiales;Sporichthyaceae;Sporichthya sp.	Sporichthya sp.	0	0	0	1.82555e-05	0	0	0	0	0	0	0	0	1.62298e-05	0	0	0	2.14335e-05	0	0	0	0	0	0	0	0	0	7.9818e-05	0	1.53969e-05	0	0	0	5
Bacteria	Acidobacteria	Acidobacteria	Acidobacteriales	Acidobacteriaceae	Terriglobus	sp.	Bacteria;Acidobacteria;Acidobacteria;Acidobacteriales;Acidobacteriaceae;Terriglobus sp.	Terriglobus sp.	2.10469e-05	0	1.90563e-05	0	0	0	0	1.73322e-05	0	0	0	3.14644e-05	0	1.38223e-05	0	0	0	0	0	0	0	0	0	0	0	0	0	0	0	0	0	0	5
Bacteria	Tenericutes	Mollicutes	Mycoplasmatales	Mycoplasmataceae	Lumbricincola	sp.	Bacteria;Tenericutes;Mollicutes;Mycoplasmatales;Mycoplasmataceae;Lumbricincola sp.	Lumbricincola sp.	0	0.000893819	0	0	0	0.00045109	0	0	0	0	0	0	0	0	0	0	0	0	0	0	0	0	0	0	0	0	0	0	0.000215557	0	0	0.00547858	4
Bacteria	Proteobacteria	Betaproteobacteria	Neisseriales	Neisseriaceae	Pseudogulbenkiania	sp.	Bacteria;Proteobacteria;Betaproteobacteria;Neisseriales;Neisseriaceae;Pseudogulbenkiania sp.	Pseudogulbenkiania sp.	0	0	0	0	0	0	0	0	0	0	0	0	0	0	0	0	0	0	0	0	0	0.000315199	0	0.000101475	0	0.000112552	0	0	0.000323336	0	0	0	4
Bacteria	Bacteroidetes	Flavobacteria	Flavobacteriales	Flavobacteriaceae	Chryseobacterium	sp.	Bacteria;Bacteroidetes;Flavobacteria;Flavobacteriales;Flavobacteriaceae;Chryseobacterium sp.	Chryseobacterium sp.	0.00033675	0	0.000895648	0.000401621	0	0	0	0	0	0	0	0	0	0	0	3.27332e-05	0	0	0	0	0	0	0	0	0	0	0	0	0	0	0	0	4
Bacteria	Bacteroidetes	Sphingobacteria	Sphingobacteriales	Sphingobacteriaceae	Arcticibacter	sp.	Bacteria;Bacteroidetes;Sphingobacteria;Sphingobacteriales;Sphingobacteriaceae;Arcticibacter sp.	Arcticibacter sp.	0.000936586	0	3.81127e-05	0	0	0	1.44949e-05	0	0	0	0	0	0	0	0	0	0	0	0	0	0	0	0	0	0	0.000945435	0	0	0	0	0	0	4
Bacteria	Proteobacteria	Alphaproteobacteria	Rhizobiales	Rhizobiales-Incertae-sedis	Agaricicola	sp.	Bacteria;Proteobacteria;Alphaproteobacteria;Rhizobiales;Rhizobiales-Incertae-sedis;Agaricicola sp.	Agaricicola sp.	0	0	1.90563e-05	0	0	0	0	0	0	0	9.15304e-05	4.71965e-05	0	0.000566713	0	0	0	0	0	0	0	0	0	0	0	0	0	0	0	0	0	0	4
Bacteria	Actinobacteria	Actinobacteria	Micromonosporales	Micromonosporaceae	Allocatelliglobosispora	scoriae	Bacteria;Actinobacteria;Actinobacteria;Micromonosporales;Micromonosporaceae;Allocatelliglobosispora scoriae	Allocatelliglobosispora scoriae	0	0	0	0	0	0	0	1.73322e-05	0	0	0	0	0	0	0	0	0	0	0	0	0	3.15199e-05	0	0.000162361	0	0	1.99545e-05	0	0	0	0	0	4
Bacteria	Deinococcus-Thermus	Deinococci	Deinococcales	Deinococcaceae	Deinococcus	pimensis	Bacteria;Deinococcus-Thermus;Deinococci;Deinococcales;Deinococcaceae;Deinococcus pimensis	Deinococcus pimensis	0	0	0	0	0	0	0	0	0	0	0	0	0	0	0	0	0	0	0.00010679	0	6.12952e-05	0	2.21636e-05	4.05902e-05	0	0	0	0	0	0	0	0	4
Bacteria	Bacteroidetes	Flavobacteria	Flavobacteriales	Flavobacteriaceae	Epilithonimonas	sp.	Bacteria;Bacteroidetes;Flavobacteria;Flavobacteriales;Flavobacteriaceae;Epilithonimonas sp.	Epilithonimonas sp.	0.000831351	0	0	0	0	1.10022e-05	1.44949e-05	0	0	0	0	0	0	0	0	0	0	0	0	0	0	0	0	0	0	0	0	0	0	2.44642e-05	0	0	4
Bacteria	Bacteroidetes	Sphingobacteria	Sphingobacteriales	Chitinophagaceae	Lacibacter	sp.	Bacteria;Bacteroidetes;Sphingobacteria;Sphingobacteriales;Chitinophagaceae;Lacibacter sp.	Lacibacter sp.	3.15703e-05	0.000206266	1.90563e-05	0	0	0	0	0	0	0	0	0	0	0	0	0	0	0	0	0	0	0	0	0	0	0	0	0	1.53969e-05	0	0	0	4
Bacteria	Chloroflexi	Caldilineae	Caldilineales	Caldilineaceae	Litorilinea	sp.	Bacteria;Chloroflexi;Caldilineae;Caldilineales;Caldilineaceae;Litorilinea sp.	Litorilinea sp.	3.15703e-05	0	1.90563e-05	0	0	0	0	0	1.39142e-05	0	0	0	0	0	0	0	0	0	0	0	0	0	0	0	0.000130007	0	0	0	0	0	0	0	4
Bacteria	Proteobacteria	Deltaproteobacteria	Myxococcales	Phaselicystidaceae	Phaselicystis	flava	Bacteria;Proteobacteria;Deltaproteobacteria;Myxococcales;Phaselicystidaceae;Phaselicystis flava	Phaselicystis flava	0	0	0	0	0	0	0	0	0	0	0	0	0	0	0	3.27332e-05	0	0.00119075	0	0	0	0	4.43272e-05	0	0	0	0	0	0	0	0	1.88267e-05	4
Bacteria	Proteobacteria	Betaproteobacteria	Burkholderiales	Comamonadaceae	Polaromonas	naphthalenivorans	Bacteria;Proteobacteria;Betaproteobacteria;Burkholderiales;Comamonadaceae;Polaromonas naphthalenivorans	Polaromonas naphthalenivorans	0	0	0	0	0	0	0	0	0	0	0	0	0	0	0	0	0	0	2.13579e-05	0	0	0	0.000155145	2.02951e-05	0	0	3.9909e-05	0	0	0	0	0	4
Bacteria	Proteobacteria	Gammaproteobacteria	Enterobacteriales	Enterobacteriaceae	Serratia	marcescens	Bacteria;Proteobacteria;Gammaproteobacteria;Enterobacteriales;Enterobacteriaceae;Serratia marcescens	Serratia marcescens	0.00147328	0	0	0	0	0	0	0	0	0	0	0	1.62298e-05	0	0	0	0	0	0	0	0	0	0	0	0	2.25104e-05	0	0	9.23816e-05	0	0	0	4
Bacteria	Actinobacteria	Actinobacteria	Streptosporangiales	Streptosporangiaceae	Sinosporangium	sp.	Bacteria;Actinobacteria;Actinobacteria;Streptosporangiales;Streptosporangiaceae;Sinosporangium sp.	Sinosporangium sp.	0	0	0.000114338	0	0	0	1.44949e-05	0	0	1.61637e-05	0	0	0	0	0	0	0	0	0	0	0	0	0	0	0	0	0	2.60627e-05	0	0	0	0	4
Bacteria	Actinobacteria	Actinobacteria	Pseudonocardiales	Pseudonocardiaceae	Allokutzneria	multivorans	Bacteria;Actinobacteria;Actinobacteria;Pseudonocardiales;Pseudonocardiaceae;Allokutzneria multivorans	Allokutzneria multivorans	0	0	0	0	0	0	0	0	0	4.84911e-05	0	0	1.62298e-05	0	0	0	0	0	0	0	0	0	0	0	0	2.25104e-05	0	0	0	0	5.80046e-05	0	4
Bacteria	Firmicutes	Bacilli	Bacillales	Paenibacillaceae	Ammoniphilus	oxalaticus	Bacteria;Firmicutes;Bacilli;Bacillales;Paenibacillaceae;Ammoniphilus oxalaticus	Ammoniphilus oxalaticus	0	0	1.90563e-05	0	0	0	0	0	0	0	0	0	0	0	0	6.54664e-05	0	0	0	0	0	0	0	2.02951e-05	0	0	0	0	0	0	5.80046e-05	0	4
Bacteria	Proteobacteria	Betaproteobacteria	Burkholderiales	Comamonadaceae	Aquabacterium	sp.	Bacteria;Proteobacteria;Betaproteobacteria;Burkholderiales;Comamonadaceae;Aquabacterium sp.	Aquabacterium sp.	0	0	0	0	0	0	0	0	1.39142e-05	0	0	0	0	0	3.39374e-05	3.27332e-05	0	0	0	0	0	0	0	0	0	0	0	0	0	0	5.80046e-05	0	4
Bacteria	Bacteroidetes	Sphingobacteria	Sphingobacteriales	Chitinophagaceae	Chitinophaga	arvensicola	Bacteria;Bacteroidetes;Sphingobacteria;Sphingobacteriales;Chitinophagaceae;Chitinophaga arvensicola	Chitinophaga arvensicola	0	0	0	0	0	0	0	0	0	0	0	0	0	2.76445e-05	0	0	2.14335e-05	0	0	0	0	0	0	2.02951e-05	0	0	0	0	1.53969e-05	0	0	0	4
Bacteria	Firmicutes	Clostridia	Clostridiales	Clostridiaceae	Clostridium	perfringens	Bacteria;Firmicutes;Clostridia;Clostridiales;Clostridiaceae;Clostridium perfringens	Clostridium perfringens	0	0	0	0	0	0	0	0	0	0	1.52551e-05	0	0	0	0	0	0	2.12635e-05	0	0	3.06476e-05	0	0	0	0	0	1.99545e-05	0	0	0	0	0	4
Bacteria	Proteobacteria	Gammaproteobacteria	Xanthomonadales	Xanthomonadaceae	Dyella	japonica	Bacteria;Proteobacteria;Gammaproteobacteria;Xanthomonadales;Xanthomonadaceae;Dyella japonica	Dyella japonica	0	0	1.90563e-05	0	0	0	1.44949e-05	0	0	0	0	0	0	5.52891e-05	0	0	0	0	0	0	0	0	0	0	0	0	0	0	1.53969e-05	0	0	0	4
Bacteria	Firmicutes	Clostridia	Thermoanaerobacterales	Thermoanaerobacteraceae	Gelria	sp.	Bacteria;Firmicutes;Clostridia;Thermoanaerobacterales;Thermoanaerobacteraceae;Gelria sp.	Gelria sp.	1.05234e-05	0	1.90563e-05	0	0	0	0	0	0	0	0	0	0	0	0	0	0	0	0	3.07721e-05	6.12952e-05	0	0	0	0	0	0	0	0	0	0	0	4
Bacteria	Firmicutes	Bacilli	Gemellales	Gemellaceae	Gemella	sp.	Bacteria;Firmicutes;Bacilli;Gemellales;Gemellaceae;Gemella sp.	Gemella sp.	0	0	0	0	0	0	0	0	0	0	0	0	1.62298e-05	0	1.69687e-05	0	0	0	0	0	0	0	0	2.02951e-05	0	0	1.99545e-05	0	0	0	0	0	4
Bacteria	Proteobacteria	Alphaproteobacteria	Rhodobacterales	Rhodobacteraceae	Gemmobacter	sp.	Bacteria;Proteobacteria;Alphaproteobacteria;Rhodobacterales;Rhodobacteraceae;Gemmobacter sp.	Gemmobacter sp.	0	0	1.90563e-05	0	0	0	0	0	1.39142e-05	0	0	4.71965e-05	3.24596e-05	0	0	0	0	0	0	0	0	0	0	0	0	0	0	0	0	0	0	0	4
Bacteria	Proteobacteria	Alphaproteobacteria	Rhodospirillales	Acetobacteraceae	Gluconacetobacter	hansenii	Bacteria;Proteobacteria;Alphaproteobacteria;Rhodospirillales;Acetobacteraceae;Gluconacetobacter hansenii	Gluconacetobacter hansenii	1.05234e-05	0	0	0	0	0	0	0	2.78284e-05	4.84911e-05	0	0	0	0	1.69687e-05	0	0	0	0	0	0	0	0	0	0	0	0	0	0	0	0	0	4
Bacteria	Proteobacteria	Gammaproteobacteria	Oceanospirillales	Halomonadaceae	Halomonas	sp.	Bacteria;Proteobacteria;Gammaproteobacteria;Oceanospirillales;Halomonadaceae;Halomonas sp.	Halomonas sp.	0	0	0	0	0	2.20044e-05	0	0	0	0	1.52551e-05	0	0	0	0	0	0	0	0	0	0	0	0	0	0	0	0	0	7.69847e-05	0	0	1.88267e-05	4
Bacteria	Actinobacteria	Actinobacteria	Kineosporiales	Kineosporiaceae	Kineosporia	sp.	Bacteria;Actinobacteria;Actinobacteria;Kineosporiales;Kineosporiaceae;Kineosporia sp.	Kineosporia sp.	0	0	0	0	0	0	0	0	0	0	0	0	4.86894e-05	0	0	0	0	0	0	0	0	0	0	0	0	0	1.99545e-05	0	1.53969e-05	2.44642e-05	0	0	4
Bacteria	Actinobacteria	Actinobacteria	Micrococcales	Microbacteriaceae	Leifsonia	xyli	Bacteria;Actinobacteria;Actinobacteria;Micrococcales;Microbacteriaceae;Leifsonia xyli	Leifsonia xyli	0	0	0	0	0	0	0	0	0	0	0	0	0	0	0	0	6.43004e-05	0	0	0	0	0	0	2.02951e-05	0	2.25104e-05	1.99545e-05	0	0	0	0	0	4
Bacteria	Proteobacteria	Alphaproteobacteria	Rhizobiales	Beijerinckiaceae	Methylocella	silvestris	Bacteria;Proteobacteria;Alphaproteobacteria;Rhizobiales;Beijerinckiaceae;Methylocella silvestris	Methylocella silvestris	2.10469e-05	0	1.90563e-05	0	0	0	1.44949e-05	0	0	0	0	0	0	2.76445e-05	0	0	0	0	0	0	0	0	0	0	0	0	0	0	0	0	0	0	4
Bacteria	Actinobacteria	Actinobacteria	Micromonosporales	Micromonosporaceae	Planosporangium	sp.	Bacteria;Actinobacteria;Actinobacteria;Micromonosporales;Micromonosporaceae;Planosporangium sp.	Planosporangium sp.	0	0	0	0	0	0	0	0	0	1.61637e-05	0	1.57322e-05	0	0	0	0	0	0	0	0	0	0	2.21636e-05	0	0	2.25104e-05	0	0	0	0	0	0	4
Bacteria	Actinobacteria	Actinobacteria	Corynebacteriales	Nocardiaceae	Rhodococcus	corynebacterioides	Bacteria;Actinobacteria;Actinobacteria;Corynebacteriales;Nocardiaceae;Rhodococcus corynebacterioides	Rhodococcus corynebacterioides	0	0	3.81127e-05	1.82555e-05	0	0	0	0	0	0	0	0	0	0	0	3.27332e-05	0	0	0	0	0	0	0	0	0	0	1.99545e-05	0	0	0	0	0	4
Bacteria	Proteobacteria	Betaproteobacteria	Burkholderiales	Comamonadaceae	Schlegelella	sp.	Bacteria;Proteobacteria;Betaproteobacteria;Burkholderiales;Comamonadaceae;Schlegelella sp.	Schlegelella sp.	0	0	0	0	0	0	0	0	0	0	0	0	0	0	0	0	0	0	0	0	0	0	2.21636e-05	0	0	0	0	2.60627e-05	0	0	5.80046e-05	1.88267e-05	4
Bacteria	Bacteroidetes	Cytophagia	Cytophagales	Cytophagaceae	Spirosoma	linguale	Bacteria;Bacteroidetes;Cytophagia;Cytophagales;Cytophagaceae;Spirosoma linguale	Spirosoma linguale	0	0	0	0	0	0	0	1.73322e-05	8.34852e-05	0	0	0	0	0	3.39374e-05	0	0	0	0	0	0	0	0	0	0	0	5.98635e-05	0	0	0	0	0	4
Bacteria	Proteobacteria	Gammaproteobacteria	Thiotrichales	Thiotrichaceae	Thiothrix	sp.	Bacteria;Proteobacteria;Gammaproteobacteria;Thiotrichales;Thiotrichaceae;Thiothrix sp.	Thiothrix sp.	0	0	1.90563e-05	0	0	0	0	0	4.17426e-05	0	0	0	0	0	0	0	0	0	2.13579e-05	0	0	0	0	0	0	2.25104e-05	0	0	0	0	0	0	4
Bacteria	Firmicutes	Bacilli	Bacillales	Sporolactobacillaceae	Tuberibacillus	sp.	Bacteria;Firmicutes;Bacilli;Bacillales;Sporolactobacillaceae;Tuberibacillus sp.	Tuberibacillus sp.	0	0	1.90563e-05	0	0	0	1.44949e-05	0	0	0	0	0	0	0	0	0	2.14335e-05	0	0	0	0	3.15199e-05	0	0	0	0	0	0	0	0	0	0	4
Bacteria	Firmicutes	Clostridia	Clostridiales	Ruminococcaceae	Acetivibrio	sp.	Bacteria;Firmicutes;Clostridia;Clostridiales;Ruminococcaceae;Acetivibrio sp.	Acetivibrio sp.	0	0	0	1.82555e-05	0.00372785	0	0	0	0	0	0	0	0	0	0	0	0	0	0	0	0	0	2.21636e-05	0	0	0	0	0	0	0	0	0	3
Bacteria	Proteobacteria	Betaproteobacteria	Burkholderiales	Alcaligenaceae	Achromobacter	xylosoxidans	Bacteria;Proteobacteria;Betaproteobacteria;Burkholderiales;Alcaligenaceae;Achromobacter xylosoxidans	Achromobacter xylosoxidans	0	0	0	0	0	0	0	0	0	0	0	0	0	1.38223e-05	0	0	0	0	0	0	0	0	0	0	0	4.50207e-05	0	0	0	0	0.000116009	0	3
Bacteria	Proteobacteria	Betaproteobacteria	Burkholderiales	Burkholderiaceae	Chitinimonas	sp.	Bacteria;Proteobacteria;Betaproteobacteria;Burkholderiales;Burkholderiaceae;Chitinimonas sp.	Chitinimonas sp.	0	0	0	0	0	1.10022e-05	0	0	0	0	0	0.000267447	0	0	0	0	0	0	0	0	0	0	0	0	0	2.25104e-05	0	0	0	0	0	0	3
Bacteria	Proteobacteria	Gammaproteobacteria	Enterobacteriales	Enterobacteriaceae	Enterobacter	sp.	Bacteria;Proteobacteria;Gammaproteobacteria;Enterobacteriales;Enterobacteriaceae;Enterobacter sp.	Enterobacter sp.	0.000136805	0	0	0	0	1.10022e-05	0	0	0	0	0	0	1.62298e-05	0	0	0	0	0	0	0	0	0	0	0	0	0	0	0	0	0	0	0	3
Bacteria	Firmicutes	Bacilli	Lactobacillales	Leuconostocaceae	Oenococcus	oeni	Bacteria;Firmicutes;Bacilli;Lactobacillales;Leuconostocaceae;Oenococcus oeni	Oenococcus oeni	1.05234e-05	0	0	0	0	0.000781155	0	0	0	0	0	0	0	0	0	0	0	0	0	0	0	0	0	0	3.25018e-05	0	0	0	0	0	0	0	3
Bacteria	Firmicutes	Clostridia	Clostridiales	Ruminococcaceae	Ruminococcus	sp.	Bacteria;Firmicutes;Clostridia;Clostridiales;Ruminococcaceae;Ruminococcus sp.	Ruminococcus sp.	1.05234e-05	0	0	0	0	0	0	0	0	0	0	0	0	0	0	0	0	0	0	0.000246177	0	0	0	0	0	0	1.99545e-05	0	0	0	0	0	3
Bacteria	Proteobacteria	Betaproteobacteria	Neisseriales	Neisseriaceae	Snodgrassella	sp.	Bacteria;Proteobacteria;Betaproteobacteria;Neisseriales;Neisseriaceae;Snodgrassella sp.	Snodgrassella sp.	3.15703e-05	0	0	0	0	0	0	0	0	0	0	0	0	0	0	0	0	0	0	0	0	0	0	0	1.62509e-05	0.0113002	0	0	0	0	0	0	3
Bacteria	Bacteroidetes	Sphingobacteria	Sphingobacteriales	Sphingobacteriaceae	Sphingobacterium	multivorum	Bacteria;Bacteroidetes;Sphingobacteria;Sphingobacteriales;Sphingobacteriaceae;Sphingobacterium multivorum	Sphingobacterium multivorum	0	0	0	0	0	0	0	0	0	0	0	0	0	0	0	0	0	0	0	0	3.06476e-05	0.000378239	0	0	0	0	1.99545e-05	0	0	0	0	0	3
Bacteria	Actinobacteria	Actinobacteria	Micromonosporales	Micromonosporaceae	Stackebrandtia	endophytica	Bacteria;Actinobacteria;Actinobacteria;Micromonosporales;Micromonosporaceae;Stackebrandtia endophytica	Stackebrandtia endophytica	0	0	0	0	0	0	0	0	0	0	0	0	0	0	0	0	2.14335e-05	0	0	0	0	0	0.000443272	0	0	0	0	2.60627e-05	0	0	0	0	3
Bacteria	Deinococcus-Thermus	Deinococci	Deinococcales	Trueperaceae	Truepera	sp.	Bacteria;Deinococcus-Thermus;Deinococci;Deinococcales;Trueperaceae;Truepera sp.	Truepera sp.	0	0	0	0	0	0	0	0	0	0	0	0	0	0	0	0	0	0	2.13579e-05	0.00015386	3.06476e-05	0	0	0	0	0	0	0	0	0	0	0	3
Bacteria	Verrucomicrobia	Verrucomicrobiae	Verrucomicrobiales	Verrucomicrobiaceae	Verrucomicrobium	spinosum	Bacteria;Verrucomicrobia;Verrucomicrobiae;Verrucomicrobiales;Verrucomicrobiaceae;Verrucomicrobium spinosum	Verrucomicrobium spinosum	0	2.29184e-05	5.7169e-05	0	0	0	0	0	0	0	0	0	0	0	0	0	0	0	0	0	0	0	0	0	0	0	0	0	0	0	0.000232019	0	3
Bacteria	Proteobacteria	Alphaproteobacteria	Caulobacterales	Caulobacteraceae	Caulobacter	crescentus	Bacteria;Proteobacteria;Alphaproteobacteria;Caulobacterales;Caulobacteraceae;Caulobacter crescentus	Caulobacter crescentus	1.05234e-05	4.58369e-05	0	0	0	0	0	0	0	0	0	0	0	1.38223e-05	0	0	0	0	0	0	0	0	0	0	0	0	0	0	0	0	0	0	3
Bacteria	Actinobacteria	Actinobacteria	Micrococcales	Cellulomonadaceae	Cellulomonas	composti	Bacteria;Actinobacteria;Actinobacteria;Micrococcales;Cellulomonadaceae;Cellulomonas composti	Cellulomonas composti	0	0	0	0	0	0	0	0	0	0	0	0	0	0	0	0	0	0	2.13579e-05	0	0	0	2.21636e-05	0	1.62509e-05	0	0	0	0	0	0	0	3
Bacteria	Firmicutes	Clostridia	Clostridiales	Defluviitaleaceae	Defluviitalea	saccharophila	Bacteria;Firmicutes;Clostridia;Clostridiales;Defluviitaleaceae;Defluviitalea saccharophila	Defluviitalea saccharophila	0	0	1.90563e-05	0	0	0	0	0	0	0	0	0	1.62298e-05	0	0	0	0	0	0	0	0	0	0	0	0	2.25104e-05	0	0	0	0	0	0	3
Bacteria	Firmicutes	Bacilli	Bacillales	Dehalobacteriaceae	Dehalobacterium	sp.	Bacteria;Firmicutes;Bacilli;Bacillales;Dehalobacteriaceae;Dehalobacterium sp.	Dehalobacterium sp.	0	0	1.90563e-05	0	0	0	0	0	0	0	0	0	0	0	0	3.27332e-05	0	0	0	0	0	0	0	0	0	0	0	0	1.53969e-05	0	0	0	3
Bacteria	Proteobacteria	Alphaproteobacteria	Rhizobiales	Rhizobiaceae	Ensifer	sp.	Bacteria;Proteobacteria;Alphaproteobacteria;Rhizobiales;Rhizobiaceae;Ensifer sp.	Ensifer sp.	0	0	0	0	0	0	0	0	0	0	0	0	0	1.38223e-05	0	6.54664e-05	0	0	0	0	0	0	0	0	0	0	0	0	1.53969e-05	0	0	0	3
Bacteria	Firmicutes	Clostridia	Clostridiales	Lachnospiraceae	Epulopiscium	sp.	Bacteria;Firmicutes;Clostridia;Clostridiales;Lachnospiraceae;Epulopiscium sp.	Epulopiscium sp.	0	0	0	1.82555e-05	0	0	0	0	0	0	0	0	0	0	0	0	0	0	0	0	3.06476e-05	6.30398e-05	0	0	0	0	0	0	0	0	0	0	3
Bacteria	Bacteroidetes	Flavobacteria	Flavobacteriales	Cryomorphaceae	Fluviicola	sp.	Bacteria;Bacteroidetes;Flavobacteria;Flavobacteriales;Cryomorphaceae;Fluviicola sp.	Fluviicola sp.	1.05234e-05	0	0	0	0	0	0	0	0	0	0	0	0	1.38223e-05	0	3.27332e-05	0	0	0	0	0	0	0	0	0	0	0	0	0	0	0	0	3
Bacteria	Actinobacteria	Actinobacteria	Frankiales	Cryptosporangiaceae	Fodinicola	feengrottensis	Bacteria;Actinobacteria;Actinobacteria;Frankiales;Cryptosporangiaceae;Fodinicola feengrottensis	Fodinicola feengrottensis	0	0	0	0	1.80089e-05	0	0	0	0	0	0	0	0	1.38223e-05	0	0	0	0	0	0	0	0	0	0	1.62509e-05	0	0	0	0	0	0	0	3
Bacteria	Actinobacteria	Actinobacteria	Glycomycetales	Glycomycetaceae	Glycomyces	sp.	Bacteria;Actinobacteria;Actinobacteria;Glycomycetales;Glycomycetaceae;Glycomyces sp.	Glycomyces sp.	0	0	0	0	0	0	0	0	0	0	0	0	0	0	0	3.27332e-05	0	0	0	0	0	0	0	0	0	0	0	0	0	2.44642e-05	5.80046e-05	0	3
Bacteria	Firmicutes	Clostridia	Clostridiales	Gracilibacteraceae	Gracilibacter	sp.	Bacteria;Firmicutes;Clostridia;Clostridiales;Gracilibacteraceae;Gracilibacter sp.	Gracilibacter sp.	0	0	0	0	0	0	1.44949e-05	0	0	3.23274e-05	0	1.57322e-05	0	0	0	0	0	0	0	0	0	0	0	0	0	0	0	0	0	0	0	0	3
Bacteria	Proteobacteria	Gammaproteobacteria	Xanthomonadales	Xanthomonadaceae	Luteibacter	rhizovicinus	Bacteria;Proteobacteria;Gammaproteobacteria;Xanthomonadales;Xanthomonadaceae;Luteibacter rhizovicinus	Luteibacter rhizovicinus	0	0	0	0	0	0	0	1.73322e-05	1.39142e-05	0	0	0	0	0	0	0	0	0	0	0	0	0	0	0	1.62509e-05	0	0	0	0	0	0	0	3
Bacteria	Proteobacteria	Alphaproteobacteria	Rhizobiales	Rhodobiaceae	Parvibaculum	sp.	Bacteria;Proteobacteria;Alphaproteobacteria;Rhizobiales;Rhodobiaceae;Parvibaculum sp.	Parvibaculum sp.	0	0	0	0	0	0	0	1.73322e-05	0	0	0	0	0	1.38223e-05	0	0	0	0	0	0	0	0	0	0	0	0	0	0	0	0	0	1.88267e-05	3
Bacteria	Actinobacteria	Actinobacteria	Micromonosporales	Micromonosporaceae	Pilimelia	anulata	Bacteria;Actinobacteria;Actinobacteria;Micromonosporales;Micromonosporaceae;Pilimelia anulata	Pilimelia anulata	0	0	0	0	0	0	0	0	0	0	0	0	0	0	0	0	0	0	0	0	3.06476e-05	0	0	0	1.62509e-05	0	0	0	1.53969e-05	0	0	0	3
Bacteria	Actinobacteria	Actinobacteria	Frankiales	Sporichthyaceae	Planktophila	sp.	Bacteria;Actinobacteria;Actinobacteria;Frankiales;Sporichthyaceae;Planktophila sp.	Planktophila sp.	3.15703e-05	0	0	1.82555e-05	1.80089e-05	0	0	0	0	0	0	0	0	0	0	0	0	0	0	0	0	0	0	0	0	0	0	0	0	0	0	0	3
Bacteria	Actinobacteria	Actinobacteria	Micrococcales	Promicromonosporaceae	Promicromonospora	kroppenstedtii	Bacteria;Actinobacteria;Actinobacteria;Micrococcales;Promicromonosporaceae;Promicromonospora kroppenstedtii	Promicromonospora kroppenstedtii	1.05234e-05	0	0	0	0	0	0	0	0	0	0	0	0	0	0	3.27332e-05	2.14335e-05	0	0	0	0	0	0	0	0	0	0	0	0	0	0	0	3
Bacteria	Proteobacteria	Alphaproteobacteria	Rickettsiales	Rickettsiaceae	Rickettsia	limoniae	Bacteria;Proteobacteria;Alphaproteobacteria;Rickettsiales;Rickettsiaceae;Rickettsia limoniae	Rickettsia limoniae	2.10469e-05	0	0	1.82555e-05	0	0	0	0	1.39142e-05	0	0	0	0	0	0	0	0	0	0	0	0	0	0	0	0	0	0	0	0	0	0	0	3
Bacteria	Bacteroidetes	Sphingobacteria	Sphingobacteriales	Sphingobacteriaceae	Sphingobacterium	sp.	Bacteria;Bacteroidetes;Sphingobacteria;Sphingobacteriales;Sphingobacteriaceae;Sphingobacterium sp.	Sphingobacterium sp.	2.10469e-05	0	0	0	0	0	0	0	0	0	1.52551e-05	0	0	0	0	9.81997e-05	0	0	0	0	0	0	0	0	0	0	0	0	0	0	0	0	3
Bacteria	Proteobacteria	Alphaproteobacteria	Sphingomonadales	Sphingomonadaceae	Sphingomonas	echinoides	Bacteria;Proteobacteria;Alphaproteobacteria;Sphingomonadales;Sphingomonadaceae;Sphingomonas echinoides	Sphingomonas echinoides	6.31406e-05	0	0	0	0	0	0	1.73322e-05	0	0	0	0	0	0	1.69687e-05	0	0	0	0	0	0	0	0	0	0	0	0	0	0	0	0	0	3
Bacteria	Proteobacteria	Alphaproteobacteria	Sphingomonadales	Sphingomonadaceae	Sphingomonas	wittichii	Bacteria;Proteobacteria;Alphaproteobacteria;Sphingomonadales;Sphingomonadaceae;Sphingomonas wittichii	Sphingomonas wittichii	2.10469e-05	2.29184e-05	0	0	0	0	0	0	0	0	0	0	3.24596e-05	0	0	0	0	0	0	0	0	0	0	0	0	0	0	0	0	0	0	0	3
Bacteria	Actinobacteria	Actinobacteria	Micromonosporales	Micromonosporaceae	Stackebrandtia	sp.	Bacteria;Actinobacteria;Actinobacteria;Micromonosporales;Micromonosporaceae;Stackebrandtia sp.	Stackebrandtia sp.	0	0	0	0	0	0	1.44949e-05	0	0	3.23274e-05	0	0	1.62298e-05	0	0	0	0	0	0	0	0	0	0	0	0	0	0	0	0	0	0	0	3
Bacteria	Actinobacteria	Actinobacteria	Streptomycetales	Streptomycetaceae	Streptomyces	aculeolatus	Bacteria;Actinobacteria;Actinobacteria;Streptomycetales;Streptomycetaceae;Streptomyces aculeolatus	Streptomyces aculeolatus	0	0	0	0	0	0	0	1.73322e-05	0	0	0	0	0	1.38223e-05	0	0	0	0	0	0	0	0	2.21636e-05	0	0	0	0	0	0	0	0	0	3
Bacteria	Actinobacteria	Actinobacteria	Micrococcales	Microbacteriaceae	Agromyces	allii	Bacteria;Actinobacteria;Actinobacteria;Micrococcales;Microbacteriaceae;Agromyces allii	Agromyces allii	0.000136805	0	0	0	0	0	0	0	0	0	0	0	0	0	0	0	0	0	0	0	0	0	0	0	0	2.25104e-05	0	0	0	0	0	0	2
Bacteria	Proteobacteria	Deltaproteobacteria	Bdellovibrionales	Bdellovibrionaceae	Bdellovibrio	bacteriovorus	Bacteria;Proteobacteria;Deltaproteobacteria;Bdellovibrionales;Bdellovibrionaceae;Bdellovibrio bacteriovorus	Bdellovibrio bacteriovorus	0	0	0	0	0	0	0	0	0	3.23274e-05	0	0	0	0	0	0	0	0	0	0	0	0	0	0	0	0.000135062	0	0	0	0	0	0	2
Bacteria	Firmicutes	Clostridia	Clostridiales	Lachnospiraceae	Blautia	sp.	Bacteria;Firmicutes;Clostridia;Clostridiales;Lachnospiraceae;Blautia sp.	Blautia sp.	0	0	0	0	0	0	0	0	0	0	0	0	0	0	0	0	0	0	0	0	0	0	0	0	0	0	0	0	3.07939e-05	0	0.000116009	0	2
Bacteria	Proteobacteria	Alphaproteobacteria	Caulobacterales	Caulobacteraceae	Brevundimonas	sp.	Bacteria;Proteobacteria;Alphaproteobacteria;Caulobacterales;Caulobacteraceae;Brevundimonas sp.	Brevundimonas sp.	7.36641e-05	0	0	0	0	0	0	0	0	0	0	0	0	0	0	0.000130933	0	0	0	0	0	0	0	0	0	0	0	0	0	0	0	0	2
Bacteria	Bacteroidetes	Cytophagia	Cytophagales	Cytophagaceae	Emticicia	sp.	Bacteria;Bacteroidetes;Cytophagia;Cytophagales;Cytophagaceae;Emticicia sp.	Emticicia sp.	3.15703e-05	0	0	0	0	0	0	0	0	0	0	0	0	0	0	0.000130933	0	0	0	0	0	0	0	0	0	0	0	0	0	0	0	0	2
Bacteria	Firmicutes	Bacilli	Bacillales	Bacillaceae	Gracilibacillus	sp.	Bacteria;Firmicutes;Bacilli;Bacillales;Bacillaceae;Gracilibacillus sp.	Gracilibacillus sp.	0	0	0	0	0	0	0	0	0	0	0	0	0	0	0	0	0	0	0	3.07721e-05	0	0	0	0	0.000211262	0	0	0	0	0	0	0	2
Bacteria	Bacteroidetes	Sphingobacteria	Sphingobacteriales	Sphingobacteriaceae	Mucilaginibacter	soli	Bacteria;Bacteroidetes;Sphingobacteria;Sphingobacteriales;Sphingobacteriaceae;Mucilaginibacter soli	Mucilaginibacter soli	7.36641e-05	0	0	0	0	0	0	0	0	0	0	0	0	0.000926092	0	0	0	0	0	0	0	0	0	0	0	0	0	0	0	0	0	0	2
Bacteria	Proteobacteria	Gammaproteobacteria	Xanthomonadales	Xanthomonadaceae	Pseudoxanthomonas	dokdonensis	Bacteria;Proteobacteria;Gammaproteobacteria;Xanthomonadales;Xanthomonadaceae;Pseudoxanthomonas dokdonensis	Pseudoxanthomonas dokdonensis	0	0	0	0	0	0	0	0	0	0	0	0	0	0	0	0	0	0	0	0	0	0	0	0	0	0.000270124	0	0	0	0	5.80046e-05	0	2
Bacteria	Verrucomicrobia	Verrucomicrobiae	Verrucomicrobiales	Verrucomicrobiaceae	Roseimicrobium	sp.	Bacteria;Verrucomicrobia;Verrucomicrobiae;Verrucomicrobiales;Verrucomicrobiaceae;Roseimicrobium sp.	Roseimicrobium sp.	0	0	0	0	0	0	0	0	0	0	0	0	0	0	0	0	0	0	0	0	0	0	0	0	0	2.25104e-05	0	0	0	0	0.00139211	0	2
Bacteria	Proteobacteria	Alphaproteobacteria	Rhodospirillales	Acetobacteraceae	Roseomonas	ludipueritiae	Bacteria;Proteobacteria;Alphaproteobacteria;Rhodospirillales;Acetobacteraceae;Roseomonas ludipueritiae	Roseomonas ludipueritiae	0	0	0	0	0	0	0	0	0	0	0	0	0	0	0	0	0	0	0	0	0	0	0	2.02951e-05	0	0.000202593	0	0	0	0	0	0	2
Bacteria	Proteobacteria	Betaproteobacteria	Burkholderiales	Comamonadaceae	Rubrivivax	gelatinosus	Bacteria;Proteobacteria;Betaproteobacteria;Burkholderiales;Comamonadaceae;Rubrivivax gelatinosus	Rubrivivax gelatinosus	0.000105234	0	1.90563e-05	0	0	0	0	0	0	0	0	0	0	0	0	0	0	0	0	0	0	0	0	0	0	0	0	0	0	0	0	0	2
Bacteria	Proteobacteria	Alphaproteobacteria	Sphingomonadales	Sphingomonadaceae	Sandarakinorhabdus	sp.	Bacteria;Proteobacteria;Alphaproteobacteria;Sphingomonadales;Sphingomonadaceae;Sandarakinorhabdus sp.	Sandarakinorhabdus sp.	0	2.29184e-05	0	0	0	0	0	0	0	0	0	0	0	0	0	0	0	0	0	0	0	0	0	0	0	0	0	0	0.000261748	0	0	0	2
Bacteria	Proteobacteria	Gammaproteobacteria	Xanthomonadales	Xanthomonadaceae	Stenotrophomonas	sp.	Bacteria;Proteobacteria;Gammaproteobacteria;Xanthomonadales;Xanthomonadaceae;Stenotrophomonas sp.	Stenotrophomonas sp.	3.15703e-05	0.000550042	0	0	0	0	0	0	0	0	0	0	0	0	0	0	0	0	0	0	0	0	0	0	0	0	0	0	0	0	0	0	2
Bacteria	Firmicutes	Clostridia	Clostridiales	Syntrophomonadaceae	Syntrophothermus	sp.	Bacteria;Firmicutes;Clostridia;Clostridiales;Syntrophomonadaceae;Syntrophothermus sp.	Syntrophothermus sp.	0	0	0	0	0	0	0	0	0	0	0	0	0	0	0	0	0	0	0	0	0	0	2.21636e-05	0.000223246	0	0	0	0	0	0	0	0	2
Bacteria	Proteobacteria	Gammaproteobacteria	Pseudomonadales	Moraxellaceae	Acinetobacter	johnsonii	Bacteria;Proteobacteria;Gammaproteobacteria;Pseudomonadales;Moraxellaceae;Acinetobacter johnsonii	Acinetobacter johnsonii	2.10469e-05	0	0	0	0	0	0	0	0	0	0	0	0	0	0	0	0	0	0	0	0	0	0	0	0	0	0	0	0	0	0	1.88267e-05	2
Bacteria	Actinobacteria	Actinobacteria	Streptosporangiales	Thermomonosporaceae	Actinomadura	scrupuli	Bacteria;Actinobacteria;Actinobacteria;Streptosporangiales;Thermomonosporaceae;Actinomadura scrupuli	Actinomadura scrupuli	0	0	0	0	0	0	0	0	0	0	0	0	0	0	0	0	0	0	0	0	0	0	0	0	0	2.25104e-05	0	0	0	2.44642e-05	0	0	2
Bacteria	Actinobacteria	Actinobacteria	Streptosporangiales	Thermomonosporaceae	Actinomadura	sp.	Bacteria;Actinobacteria;Actinobacteria;Streptosporangiales;Thermomonosporaceae;Actinomadura sp.	Actinomadura sp.	1.05234e-05	0	0	0	0	0	0	0	0	0	0	0	0	0	0	0	0	0	0	0	0	0	0	0	0	0	0	2.60627e-05	0	0	0	0	2
Bacteria	Actinobacteria	Actinobacteria	Streptosporangiales	Thermomonosporaceae	Actinomadura	vinacea	Bacteria;Actinobacteria;Actinobacteria;Streptosporangiales;Thermomonosporaceae;Actinomadura vinacea	Actinomadura vinacea	0	0	0	0	0	0	0	0	0	1.61637e-05	0	0	0	0	0	0	0	0	0	0	0	0	0	0	0	0	1.99545e-05	0	0	0	0	0	2
Bacteria	Proteobacteria	Alphaproteobacteria	Rhizobiales	Phyllobacteriaceae	Aquamicrobium	sp.	Bacteria;Proteobacteria;Alphaproteobacteria;Rhizobiales;Phyllobacteriaceae;Aquamicrobium sp.	Aquamicrobium sp.	0	0	0	0	0	0	0	0	0	0	0	0	0	0	0	3.27332e-05	0	0	0	0	0	0	0	0	0	0	0	0	0	0	5.80046e-05	0	2
Bacteria	Proteobacteria	Alphaproteobacteria	Caulobacterales	Caulobacteraceae	Asticcacaulis	solisilvae	Bacteria;Proteobacteria;Alphaproteobacteria;Caulobacterales;Caulobacteraceae;Asticcacaulis solisilvae	Asticcacaulis solisilvae	1.05234e-05	0	0	0	0	0	0	0	0	0	0	0	0	1.38223e-05	0	0	0	0	0	0	0	0	0	0	0	0	0	0	0	0	0	0	2
Bacteria	Proteobacteria	Alphaproteobacteria	Rhodospirillales	Rhodospirillaceae	Azospirillum	sp.	Bacteria;Proteobacteria;Alphaproteobacteria;Rhodospirillales;Rhodospirillaceae;Azospirillum sp.	Azospirillum sp.	0	2.29184e-05	0	0	0	0	1.44949e-05	0	0	0	0	0	0	0	0	0	0	0	0	0	0	0	0	0	0	0	0	0	0	0	0	0	2
Bacteria	Proteobacteria	Alphaproteobacteria	Rhizobiales	Brucellaceae	Brucella	abortus	Bacteria;Proteobacteria;Alphaproteobacteria;Rhizobiales;Brucellaceae;Brucella abortus	Brucella abortus	0	0	0	0	0	0	0	0	0	0	0	0	0	0	0	0	0	0	0	0	0	0	0	0	0	0	0	2.60627e-05	0	0	5.80046e-05	0	2
Bacteria	Proteobacteria	Betaproteobacteria	Burkholderiales	Comamonadaceae	Caenimonas	sp.	Bacteria;Proteobacteria;Betaproteobacteria;Burkholderiales;Comamonadaceae;Caenimonas sp.	Caenimonas sp.	3.15703e-05	0	0	0	0	0	0	0	0	0	0	0	1.62298e-05	0	0	0	0	0	0	0	0	0	0	0	0	0	0	0	0	0	0	0	2
Bacteria	Proteobacteria	Betaproteobacteria	Burkholderiales	Alcaligenaceae	Castellaniella	sp.	Bacteria;Proteobacteria;Betaproteobacteria;Burkholderiales;Alcaligenaceae;Castellaniella sp.	Castellaniella sp.	0	0	0	0	0	1.10022e-05	0	0	0	0	1.52551e-05	0	0	0	0	0	0	0	0	0	0	0	0	0	0	0	0	0	0	0	0	0	2
Bacteria	Bacteroidetes	Sphingobacteria	Sphingobacteriales	Chitinophagaceae	Chitinophaga	rupis	Bacteria;Bacteroidetes;Sphingobacteria;Sphingobacteriales;Chitinophagaceae;Chitinophaga rupis	Chitinophaga rupis	0	0	0	0	0	0	0	0	0	0	0	0	0	0	0	0	0	0	0	0	0	0	0	2.02951e-05	0	0	0	0	0	0	5.80046e-05	0	2
Bacteria	Proteobacteria	Alphaproteobacteria	Rickettsiales	Rickettsiales-Incertae-sedis	Constrictibacter	sp.	Bacteria;Proteobacteria;Alphaproteobacteria;Rickettsiales;Rickettsiales-Incertae-sedis;Constrictibacter sp.	Constrictibacter sp.	0	0	0	0	0	0	0	0	0	0	0	0	0	0	0	0	0	0	0	6.15441e-05	0	3.15199e-05	0	0	0	0	0	0	0	0	0	0	2
Bacteria	Actinobacteria	Actinobacteria	Corynebacteriales	Corynebacteriaceae	Corynebacterium	sp.	Bacteria;Actinobacteria;Actinobacteria;Corynebacteriales;Corynebacteriaceae;Corynebacterium sp.	Corynebacterium sp.	7.36641e-05	0	0	0	0	0	0	0	0	0	0	0	0	0	1.69687e-05	0	0	0	0	0	0	0	0	0	0	0	0	0	0	0	0	0	2
Bacteria	Proteobacteria	Gammaproteobacteria	Enterobacteriales	Enterobacteriaceae	Cronobacter	mallotivora	Bacteria;Proteobacteria;Gammaproteobacteria;Enterobacteriales;Enterobacteriaceae;Cronobacter mallotivora	Cronobacter mallotivora	1.05234e-05	0	0	0	0	0	0	0	0	0	0	0	0	0	0	0	0	0	0	0	0	0	0	0	0	0	0	0	1.53969e-05	0	0	0	2
Bacteria	Actinobacteria	Actinobacteria	Frankiales	Cryptosporangiaceae	Cryptosporangium	sp.	Bacteria;Actinobacteria;Actinobacteria;Frankiales;Cryptosporangiaceae;Cryptosporangium sp.	Cryptosporangium sp.	0	0	0	0	0	0	0	0	0	0	0	0	0	0	0	0	0	0	0	0	0	0	0	0	1.62509e-05	0	0	2.60627e-05	0	0	0	0	2
Bacteria	Proteobacteria	Deltaproteobacteria	Desulfobacterales	Desulfobulbaceae	Desulfocapsa	sp.	Bacteria;Proteobacteria;Deltaproteobacteria;Desulfobacterales;Desulfobulbaceae;Desulfocapsa sp.	Desulfocapsa sp.	0	0	0	0	0	0	0	0	0	0	0	0	0	0	0	3.27332e-05	0	0	0	0	0	0	0	0	0	0	0	0	1.53969e-05	0	0	0	2
Bacteria	Bacteroidetes	Flavobacteria	Flavobacteriales	Flavobacteriaceae	Elizabethkingia	anophelis	Bacteria;Bacteroidetes;Flavobacteria;Flavobacteriales;Flavobacteriaceae;Elizabethkingia anophelis	Elizabethkingia anophelis	0	0	1.90563e-05	0	0	0	0	0	0	0	0	0	0	0	0	0	0	0	0	0	0	0	0	0	3.25018e-05	0	0	0	0	0	0	0	2
Bacteria	Proteobacteria	Alphaproteobacteria	Rhizobiales	Rhizobiaceae	Ensifer	meliloti	Bacteria;Proteobacteria;Alphaproteobacteria;Rhizobiales;Rhizobiaceae;Ensifer meliloti	Ensifer meliloti	0	0	0	0	0	0	0	0	0	0	0	0	0	0	0	0	0	0	0	0	3.06476e-05	0	0	0	0	0	0	0	1.53969e-05	0	0	0	2
Bacteria	Actinobacteria	Nitriliruptoria	Euzebyales	Euzebyaceae	Euzebya	sp.	Bacteria;Actinobacteria;Nitriliruptoria;Euzebyales;Euzebyaceae;Euzebya sp.	Euzebya sp.	0	0	1.90563e-05	0	0	0	0	0	0	0	0	0	0	0	0	0	0	0	0	0	0	0	0	0	0	0	0	0	0	0	5.80046e-05	0	2
Bacteria	Actinobacteria	Actinobacteria	Propionibacteriales	Nocardioidaceae	Flindersiella	endophytica	Bacteria;Actinobacteria;Actinobacteria;Propionibacteriales;Nocardioidaceae;Flindersiella endophytica	Flindersiella endophytica	0	0	0	0	0	0	1.44949e-05	0	0	0	0	0	0	0	0	3.27332e-05	0	0	0	0	0	0	0	0	0	0	0	0	0	0	0	0	2
Bacteria	Firmicutes	Clostridia	Clostridiales	Clostridiaceae	Fonticella	sp.	Bacteria;Firmicutes;Clostridia;Clostridiales;Clostridiaceae;Fonticella sp.	Fonticella sp.	0	0	0	0	0	0	0	0	0	0	0	0	0	0	0	0	0	0	0	0	0	0	0	2.02951e-05	0	0	0	0	0	0	0	1.88267e-05	2
Bacteria	Proteobacteria	Alphaproteobacteria	Rhodobacterales	Hyphomonadaceae	Hirschia	sp.	Bacteria;Proteobacteria;Alphaproteobacteria;Rhodobacterales;Hyphomonadaceae;Hirschia sp.	Hirschia sp.	0	0	1.90563e-05	0	0	3.30066e-05	0	0	0	0	0	0	0	0	0	0	0	0	0	0	0	0	0	0	0	0	0	0	0	0	0	0	2
Bacteria	Bacteroidetes	Cytophagia	Cytophagales	Cytophagaceae	Hymenobacter	ocellatus	Bacteria;Bacteroidetes;Cytophagia;Cytophagales;Cytophagaceae;Hymenobacter ocellatus	Hymenobacter ocellatus	0	0	0	0	0	0	0	0	0	0	0	0	0	1.38223e-05	0	0	0	0	2.13579e-05	0	0	0	0	0	0	0	0	0	0	0	0	0	2
Bacteria	Actinobacteria	Actinobacteria	Pseudonocardiales	Pseudonocardiaceae	Lentzea	albidocapillata	Bacteria;Actinobacteria;Actinobacteria;Pseudonocardiales;Pseudonocardiaceae;Lentzea albidocapillata	Lentzea albidocapillata	0	0	0	0	0	0	0	0	0	1.61637e-05	0	0	0	0	0	0	0	0	0	0	0	0	0	0	0	0	0	0	0	0	5.80046e-05	0	2
Bacteria	Spirochaetes	Spirochaetia	Leptospirales	Leptospiraceae	Leptonema	sp.	Bacteria;Spirochaetes;Spirochaetia;Leptospirales;Leptospiraceae;Leptonema sp.	Leptonema sp.	0	0	0	0	0	0	0	0	0	0	0	0	0	0	0	0	0	0	0	0	0	0	0	0	1.62509e-05	0	0	2.60627e-05	0	0	0	0	2
Bacteria	Bacteroidetes	Cytophagia	Cytophagales	Flammeovirgaceae	Luteivirga	sp.	Bacteria;Bacteroidetes;Cytophagia;Cytophagales;Flammeovirgaceae;Luteivirga sp.	Luteivirga sp.	0	0	0	0	0	0	0	1.73322e-05	0	0	0	0	3.24596e-05	0	0	0	0	0	0	0	0	0	0	0	0	0	0	0	0	0	0	0	2
Bacteria	Chlamydiae	Chlamydiia	Chlamydiales	Parachlamydiaceae	Metachlamydia	sp.	Bacteria;Chlamydiae;Chlamydiia;Chlamydiales;Parachlamydiaceae;Metachlamydia sp.	Metachlamydia sp.	0	0	0	0	0	0	0	0	0	0	0	0	0	0	0	0	0	0	0	0	0	0	0	0	1.62509e-05	2.25104e-05	0	0	0	0	0	0	2
Bacteria	Proteobacteria	Gammaproteobacteria	Nevskiales	Sinobacteraceae	Nevskia	minor	Bacteria;Proteobacteria;Gammaproteobacteria;Nevskiales;Sinobacteraceae;Nevskia minor	Nevskia minor	0	0	0	0	0	0	0	0	0	0	0	1.57322e-05	0	0	0	0	0	0	0	0	0	0	0	0	0	0	0	2.60627e-05	0	0	0	0	2
Bacteria	Proteobacteria	Alphaproteobacteria	Rhizobiales	Brucellaceae	Ochrobactrum	sp.	Bacteria;Proteobacteria;Alphaproteobacteria;Rhizobiales;Brucellaceae;Ochrobactrum sp.	Ochrobactrum sp.	3.15703e-05	0	0	0	0	0	0	0	0	0	0	0	0	0	0	0	0	0	0	0	0	0	0	0	4.87527e-05	0	0	0	0	0	0	0	2
Bacteria	Proteobacteria	Alphaproteobacteria	Parvularculales	Parvularculaceae	Parvularcula	sp.	Bacteria;Proteobacteria;Alphaproteobacteria;Parvularculales;Parvularculaceae;Parvularcula sp.	Parvularcula sp.	1.05234e-05	0	0	0	0	0	0	0	0	0	0	0	0	0	0	3.27332e-05	0	0	0	0	0	0	0	0	0	0	0	0	0	0	0	0	2
Bacteria	Proteobacteria	Gammaproteobacteria	Enterobacteriales	Enterobacteriaceae	Pectobacterium	carotovorum	Bacteria;Proteobacteria;Gammaproteobacteria;Enterobacteriales;Enterobacteriaceae;Pectobacterium carotovorum	Pectobacterium carotovorum	2.10469e-05	2.29184e-05	0	0	0	0	0	0	0	0	0	0	0	0	0	0	0	0	0	0	0	0	0	0	0	0	0	0	0	0	0	0	2
Bacteria	Bacteroidetes	Sphingobacteria	Sphingobacteriales	Sphingobacteriaceae	Pedobacter	cryoconitis	Bacteria;Bacteroidetes;Sphingobacteria;Sphingobacteriales;Sphingobacteriaceae;Pedobacter cryoconitis	Pedobacter cryoconitis	0	0	0	0	0	0	0	0	0	0	0	0	0	0	0	0	0	2.12635e-05	4.27159e-05	0	0	0	0	0	0	0	0	0	0	0	0	0	2
Bacteria	Actinobacteria	Actinobacteria	Micromonosporales	Micromonosporaceae	Phytohabitans	sp.	Bacteria;Actinobacteria;Actinobacteria;Micromonosporales;Micromonosporaceae;Phytohabitans sp.	Phytohabitans sp.	0	0	0	0	0	0	0	0	0	0	0	0	0	0	0	0	0	0	0	0	0	0	0	0	0	0	0	5.21254e-05	0	4.89285e-05	0	0	2
Bacteria	Proteobacteria	Deltaproteobacteria	Myxococcales	Nannocystaceae	Plesiocystis	sp.	Bacteria;Proteobacteria;Deltaproteobacteria;Myxococcales;Nannocystaceae;Plesiocystis sp.	Plesiocystis sp.	0	0	0	0	0	0	0	0	0	0	0	0	0	0	0	0	0	0	0	0	0	0	0	0	0	2.25104e-05	0	0	0	0	5.80046e-05	0	2
Bacteria	Actinobacteria	Actinobacteria	Micrococcales	Promicromonosporaceae	Promicromonospora	sukumoe	Bacteria;Actinobacteria;Actinobacteria;Micrococcales;Promicromonosporaceae;Promicromonospora sukumoe	Promicromonospora sukumoe	0	0	0	0	0	0	0	0	0	0	0	0	0	0	0	6.54664e-05	0	0	0	0	0	0	2.21636e-05	0	0	0	0	0	0	0	0	0	2
Bacteria	Proteobacteria	Alphaproteobacteria	Rhodospirillales	Acetobacteraceae	Roseococcus	sp.	Bacteria;Proteobacteria;Alphaproteobacteria;Rhodospirillales;Acetobacteraceae;Roseococcus sp.	Roseococcus sp.	0	0	0	0	0	0	0	0	0	0	0	0	0	0	1.69687e-05	0	0	0	0	0	0	0	0	0	0	0	0	0	1.53969e-05	0	0	0	2
Bacteria	Actinobacteria	Actinobacteria	Pseudonocardiales	Pseudonocardiaceae	Saccharomonospora	viridis	Bacteria;Actinobacteria;Actinobacteria;Pseudonocardiales;Pseudonocardiaceae;Saccharomonospora viridis	Saccharomonospora viridis	0	0	0	0	0	0	0	0	0	0	0	0	0	0	0	0	0	0	0	0	0	0	0	2.02951e-05	0	2.25104e-05	0	0	0	0	0	0	2
Bacteria	Spirochaetes	Spirochaetia	Spirochaetales	Spirochaetaceae	Spirochaeta	aurantia	Bacteria;Spirochaetes;Spirochaetia;Spirochaetales;Spirochaetaceae;Spirochaeta aurantia	Spirochaeta aurantia	0	0	0	0	0	0	0	1.73322e-05	1.39142e-05	0	0	0	0	0	0	0	0	0	0	0	0	0	0	0	0	0	0	0	0	0	0	0	2
Bacteria	Firmicutes	Bacilli	Bacillales	Planococcaceae	Sporosarcina	sp.	Bacteria;Firmicutes;Bacilli;Bacillales;Planococcaceae;Sporosarcina sp.	Sporosarcina sp.	0	0	0	0	0	0	0	0	0	0	0	0	0	0	0	0	0	0	0	0	9.19427e-05	0	0	0	0	0	0	0	0	0	0	1.88267e-05	2
Bacteria	Proteobacteria	Betaproteobacteria	Rhodocyclales	Rhodocyclaceae	Sterolibacterium	sp.	Bacteria;Proteobacteria;Betaproteobacteria;Rhodocyclales;Rhodocyclaceae;Sterolibacterium sp.	Sterolibacterium sp.	0	0	0	0	0	0	0	0	1.39142e-05	0	0	0	0	0	0	0	0	0	0	0	0	0	0	2.02951e-05	0	0	0	0	0	0	0	0	2
Bacteria	Firmicutes	Clostridia	Clostridiales	Sulfobacillaceae	Sulfobacillus	sp.	Bacteria;Firmicutes;Clostridia;Clostridiales;Sulfobacillaceae;Sulfobacillus sp.	Sulfobacillus sp.	0	0	0	0	0	0	0	0	0	0	0	0	0	0	0	0	2.14335e-05	0	0	0	0	0	0	0	0	0	0	0	0	4.89285e-05	0	0	2
Bacteria	Actinobacteria	Actinobacteria	Corynebacteriales	Tsukamurellaceae	Tsukamurella	sp.	Bacteria;Actinobacteria;Actinobacteria;Corynebacteriales;Tsukamurellaceae;Tsukamurella sp.	Tsukamurella sp.	0	0	0	0	0	0	0	0	0	0	0	0	0	0	0	0	4.28669e-05	0	4.27159e-05	0	0	0	0	0	0	0	0	0	0	0	0	0	2
Bacteria	Firmicutes	Bacilli	Lactobacillales	Lactobacillaceae	Lactobacillus	acidipiscis	Bacteria;Firmicutes;Bacilli;Lactobacillales;Lactobacillaceae;Lactobacillus acidipiscis	Lactobacillus acidipiscis	0	0	0	0	0	0	0	0	0	0	0	0	0	0	0	0	0	0	0	0	0	0	0	0	0	0	0	0	0	0	0.000116009	0	1
Bacteria	Firmicutes	Bacilli	Lactobacillales	Lactobacillaceae	Lactobacillus	oris	Bacteria;Firmicutes;Bacilli;Lactobacillales;Lactobacillaceae;Lactobacillus oris	Lactobacillus oris	0	0	0	0	0	0	0	0	0	0	0	0	0	0	0	0	0	0	0	0	0	0	0	0	0	0	0	0	0	0	0.000116009	0	1
Bacteria	Proteobacteria	Betaproteobacteria	Neisseriales	Neisseriaceae	Leeia	sp.	Bacteria;Proteobacteria;Betaproteobacteria;Neisseriales;Neisseriaceae;Leeia sp.	Leeia sp.	0.000105234	0	0	0	0	0	0	0	0	0	0	0	0	0	0	0	0	0	0	0	0	0	0	0	0	0	0	0	0	0	0	0	1
Bacteria	Proteobacteria	Gammaproteobacteria	Pseudomonadales	Moraxellaceae	Acinetobacter	ursingii	Bacteria;Proteobacteria;Gammaproteobacteria;Pseudomonadales;Moraxellaceae;Acinetobacter ursingii	Acinetobacter ursingii	1.05234e-05	0	0	0	0	0	0	0	0	0	0	0	0	0	0	0	0	0	0	0	0	0	0	0	0	0	0	0	0	0	0	0	1
Bacteria	Proteobacteria	Alphaproteobacteria	Rhizobiales	Rhizobiaceae	Agrobacterium	tumefaciens	Bacteria;Proteobacteria;Alphaproteobacteria;Rhizobiales;Rhizobiaceae;Agrobacterium tumefaciens	Agrobacterium tumefaciens	0	0	0	0	0	0	0	0	0	0	0	0	0	0	0	9.81997e-05	0	0	0	0	0	0	0	0	0	0	0	0	0	0	0	0	1
Bacteria	Actinobacteria	Actinobacteria	Micrococcales	Microbacteriaceae	Agromyces	sp.	Bacteria;Actinobacteria;Actinobacteria;Micrococcales;Microbacteriaceae;Agromyces sp.	Agromyces sp.	0	0	0	0	0	0	0	0	0	0	0	0	0	0	0	0	0	0	0	0	0	0	0	0	0	0	0	0	0	0	5.80046e-05	0	1
Bacteria	Proteobacteria	Alphaproteobacteria	Rhizobiales	Methylocystaceae	Albibacter	methylovorans	Bacteria;Proteobacteria;Alphaproteobacteria;Rhizobiales;Methylocystaceae;Albibacter methylovorans	Albibacter methylovorans	0	0	0	0	0	4.40088e-05	0	0	0	0	0	0	0	0	0	0	0	0	0	0	0	0	0	0	0	0	0	0	0	0	0	0	1
Bacteria	Proteobacteria	Alphaproteobacteria	Caulobacterales	Caulobacteraceae	Arthrospira	sp.	Bacteria;Proteobacteria;Alphaproteobacteria;Caulobacterales;Caulobacteraceae;Arthrospira sp.	Arthrospira sp.	2.10469e-05	0	0	0	0	0	0	0	0	0	0	0	0	0	0	0	0	0	0	0	0	0	0	0	0	0	0	0	0	0	0	0	1
Bacteria	Actinobacteria	Actinobacteria	Micrococcales	Micrococcaceae	Arthrobacter	woluwensis	Bacteria;Actinobacteria;Actinobacteria;Micrococcales;Micrococcaceae;Arthrobacter woluwensis	Arthrobacter woluwensis	0	0	0	0	0	0	1.44949e-05	0	0	0	0	0	0	0	0	0	0	0	0	0	0	0	0	0	0	0	0	0	0	0	0	0	1
Bacteria	Firmicutes	Bacilli	Bacillales	Bacillaceae	Bacillus	decolorationis	Bacteria;Firmicutes;Bacilli;Bacillales;Bacillaceae;Bacillus decolorationis	Bacillus decolorationis	0	0	0	0	0	0	0	0	0	0	0	0	0	0	0	0	0	0	0	3.07721e-05	0	0	0	0	0	0	0	0	0	0	0	0	1
Bacteria	Proteobacteria	Alphaproteobacteria	Rhizobiales	Bartonellaceae	Bartonella	sp.	Bacteria;Proteobacteria;Alphaproteobacteria;Rhizobiales;Bartonellaceae;Bartonella sp.	Bartonella sp.	0	0	0	0	0	0	0	0	1.39142e-05	0	0	0	0	0	0	0	0	0	0	0	0	0	0	0	0	0	0	0	0	0	0	0	1
Bacteria	Planctomycetes	Planctomycetia	Planctomycetales	Planctomycetaceae	Blastopirellula	sp.	Bacteria;Planctomycetes;Planctomycetia;Planctomycetales;Planctomycetaceae;Blastopirellula sp.	Blastopirellula sp.	0	0	0	0	0	0	0	0	0	0	0	0	0	0	0	0	0	0	0	3.07721e-05	0	0	0	0	0	0	0	0	0	0	0	0	1
Bacteria	Firmicutes	Bacilli	Bacillales	Paenibacillaceae	Brevibacillus	formosus	Bacteria;Firmicutes;Bacilli;Bacillales;Paenibacillaceae;Brevibacillus formosus	Brevibacillus formosus	1.05234e-05	0	0	0	0	0	0	0	0	0	0	0	0	0	0	0	0	0	0	0	0	0	0	0	0	0	0	0	0	0	0	0	1
Bacteria	Proteobacteria	Alphaproteobacteria	Caulobacterales	Caulobacteraceae	Brevundimonas	bullata	Bacteria;Proteobacteria;Alphaproteobacteria;Caulobacterales;Caulobacteraceae;Brevundimonas bullata	Brevundimonas bullata	0	0	0	0	0	0	0	0	0	0	0	0	0	0	0	0	0	0	0	0	0	0	0	0	0	0	0	0	1.53969e-05	0	0	0	1
Bacteria	Planctomycetes	Planctomycetia	Planctomycetales	Planctomycetaceae	Bythopirellula	sp.	Bacteria;Planctomycetes;Planctomycetia;Planctomycetales;Planctomycetaceae;Bythopirellula sp.	Bythopirellula sp.	0	0	0	0	0	0	0	0	0	0	0	0	0	0	0	0	0	0	0	0	0	0	0	0	3.25018e-05	0	0	0	0	0	0	0	1
Bacteria	Firmicutes	Clostridia	Thermoanaerobacterales	Family-III	Caldanaerovirga	acetigignens	Bacteria;Firmicutes;Clostridia;Thermoanaerobacterales;Family-III;Caldanaerovirga acetigignens	Caldanaerovirga acetigignens	0	0	3.81127e-05	0	0	0	0	0	0	0	0	0	0	0	0	0	0	0	0	0	0	0	0	0	0	0	0	0	0	0	0	0	1
Bacteria	Caldithrix	Caldithrixae	Caldithrixales	Caldithrixaceae	Caldithrix	sp.	Bacteria;Caldithrix;Caldithrixae;Caldithrixales;Caldithrixaceae;Caldithrix sp.	Caldithrix sp.	0	0	0	0	0	0	0	0	0	0	0	0	0	0	0	0	0	0	0	0	0	3.15199e-05	0	0	0	0	0	0	0	0	0	0	1
Bacteria	Actinobacteria	Actinobacteria	Micrococcales	Cellulomonadaceae	Cellulomonas	fimi	Bacteria;Actinobacteria;Actinobacteria;Micrococcales;Cellulomonadaceae;Cellulomonas fimi	Cellulomonas fimi	0	0	0	0	0	0	0	0	0	0	0	0	1.62298e-05	0	0	0	0	0	0	0	0	0	0	0	0	0	0	0	0	0	0	0	1
Bacteria	Actinobacteria	Actinobacteria	Micrococcales	Cellulomonadaceae	Cellulomonas	sp.	Bacteria;Actinobacteria;Actinobacteria;Micrococcales;Cellulomonadaceae;Cellulomonas sp.	Cellulomonas sp.	0	0	0	0	0	0	0	0	0	0	0	0	0	0	0	0	0	0	0	0	0	0	0	0	0	0	0	0	1.53969e-05	0	0	0	1
Bacteria	Verrucomicrobia	Opitutae	Puniceicoccales	Puniceicoccaceae	Cerasicoccus	sp.	Bacteria;Verrucomicrobia;Opitutae;Puniceicoccales;Puniceicoccaceae;Cerasicoccus sp.	Cerasicoccus sp.	0	0	0	0	0	0	0	0	0	0	0	0	0	0	0	0	0	0	0	0	0	0	0	0	0	0	0	0	1.53969e-05	0	0	0	1
Bacteria	Bacteroidetes	Sphingobacteria	Sphingobacteriales	Chitinophagaceae	Chitinophaga	oryziterrae	Bacteria;Bacteroidetes;Sphingobacteria;Sphingobacteriales;Chitinophagaceae;Chitinophaga oryziterrae	Chitinophaga oryziterrae	0	0	0	0	0	0	0	0	0	0	0	0	0	0	5.09061e-05	0	0	0	0	0	0	0	0	0	0	0	0	0	0	0	0	0	1
Bacteria	Chloroflexi	Chloroflexi	Chloroflexales	Chlorothrixaceae	Chlorothrix	sp.	Bacteria;Chloroflexi;Chloroflexi;Chloroflexales;Chlorothrixaceae;Chlorothrix sp.	Chlorothrix sp.	0	0	0	0	0	0	0	0	0	0	0	0	0	0	0	0	0	0	0	0	0	0	0	0	1.62509e-05	0	0	0	0	0	0	0	1
Bacteria	Proteobacteria	Betaproteobacteria	Burkholderiales	Comamonadaceae	Chlorochromatium	sp.	Bacteria;Proteobacteria;Betaproteobacteria;Burkholderiales;Comamonadaceae;Chlorochromatium sp.	Chlorochromatium sp.	0	0	0	0	0	0	0	0	0	0	0	0	0	0	0	0	0	0	0	0	0	0	0	2.02951e-05	0	0	0	0	0	0	0	0	1
Bacteria	Chloroflexi	Chloroflexia	Chloroflexales	Chloroflexaceae	Chloronema	sp.	Bacteria;Chloroflexi;Chloroflexia;Chloroflexales;Chloroflexaceae;Chloronema sp.	Chloronema sp.	0	0	0	0	0	0	0	0	0	0	0	0	0	0	0	0	0	0	0	0	0	0	0	0	0	4.50207e-05	0	0	0	0	0	0	1
Bacteria	Proteobacteria	Alphaproteobacteria	Rhodospirillales	Acetobacteraceae	Craurococcus	sp.	Bacteria;Proteobacteria;Alphaproteobacteria;Rhodospirillales;Acetobacteraceae;Craurococcus sp.	Craurococcus sp.	0	0	0	0	0	0	0	0	0	0	0	0	0	0	0	0	0	0	0	0	0	0	0	0	1.62509e-05	0	0	0	0	0	0	0	1
Bacteria	Bacteroidetes	Flavobacteria	Flavobacteriales	Cryomorphaceae	Crocinitomix	sp.	Bacteria;Bacteroidetes;Flavobacteria;Flavobacteriales;Cryomorphaceae;Crocinitomix sp.	Crocinitomix sp.	0	0	1.90563e-05	0	0	0	0	0	0	0	0	0	0	0	0	0	0	0	0	0	0	0	0	0	0	0	0	0	0	0	0	0	1
Bacteria	Actinobacteria	Actinobacteria	Micrococcales	Dermacoccaceae	Dermacoccus	sp.	Bacteria;Actinobacteria;Actinobacteria;Micrococcales;Dermacoccaceae;Dermacoccus sp.	Dermacoccus sp.	0	0	0	0	0	0	0	0	0	0	0	0	0	0	0	0	0	0	0	0	0	0	0	0	0	4.50207e-05	0	0	0	0	0	0	1
Bacteria	Proteobacteria	Deltaproteobacteria	Syntrophobacterales	Syntrophobacteraceae	Desulforhabdus	sp.	Bacteria;Proteobacteria;Deltaproteobacteria;Syntrophobacterales;Syntrophobacteraceae;Desulforhabdus sp.	Desulforhabdus sp.	0	0	0	0	0	0	0	0	0	0	0	0	0	0	0	0	0	0	0	0	0	0	0	0	1.62509e-05	0	0	0	0	0	0	0	1
Bacteria	Proteobacteria	Deltaproteobacteria	Desulfuromonadales	Desulfuromonadaceae	Desulfuromonas	sp.	Bacteria;Proteobacteria;Deltaproteobacteria;Desulfuromonadales;Desulfuromonadaceae;Desulfuromonas sp.	Desulfuromonas sp.	0	0	0	0	0	0	0	0	0	0	0	0	0	0	0	0	0	0	0	3.07721e-05	0	0	0	0	0	0	0	0	0	0	0	0	1
Bacteria	Proteobacteria	Alphaproteobacteria	Rhizobiales	Hyphomicrobiaceae	Dichotomicrobium	sp.	Bacteria;Proteobacteria;Alphaproteobacteria;Rhizobiales;Hyphomicrobiaceae;Dichotomicrobium sp.	Dichotomicrobium sp.	0	0	0	0	0	0	0	0	0	0	0	0	0	0	0	0	0	0	0	3.07721e-05	0	0	0	0	0	0	0	0	0	0	0	0	1
Bacteria	Bacteroidetes	Bacteroidia	Bacteroidales	Porphyromonadaceae	Dysgonomonas	sp.	Bacteria;Bacteroidetes;Bacteroidia;Bacteroidales;Porphyromonadaceae;Dysgonomonas sp.	Dysgonomonas sp.	0	0	0	0	0	0	0	0	0	0	0	0	1.62298e-05	0	0	0	0	0	0	0	0	0	0	0	0	0	0	0	0	0	0	0	1
Bacteria	Proteobacteria	Betaproteobacteria	Neisseriales	Neisseriaceae	Eikenella	sp.	Bacteria;Proteobacteria;Betaproteobacteria;Neisseriales;Neisseriaceae;Eikenella sp.	Eikenella sp.	1.05234e-05	0	0	0	0	0	0	0	0	0	0	0	0	0	0	0	0	0	0	0	0	0	0	0	0	0	0	0	0	0	0	0	1
Bacteria	Firmicutes	Bacilli	Bacillales	Exiguobacteraceae	Exiguobacterium	profundum	Bacteria;Firmicutes;Bacilli;Bacillales;Exiguobacteraceae;Exiguobacterium profundum	Exiguobacterium profundum	0	0	0	0	0	0	0	0	0	0	0	0	0	0	0	0	0	0	0	0	3.06476e-05	0	0	0	0	0	0	0	0	0	0	0	1
Bacteria	Firmicutes	Bacilli	Bacillales	Exiguobacteraceae	Exiguobacterium	sp.	Bacteria;Firmicutes;Bacilli;Bacillales;Exiguobacteraceae;Exiguobacterium sp.	Exiguobacterium sp.	0	0	0	0	0	0	0	0	0	0	0	0	0	0	0	0	2.14335e-05	0	0	0	0	0	0	0	0	0	0	0	0	0	0	0	1
Bacteria	Bacteroidetes	Cytophagia	Cytophagales	Cytophagaceae	Flexibacter	flexilis	Bacteria;Bacteroidetes;Cytophagia;Cytophagales;Cytophagaceae;Flexibacter flexilis	Flexibacter flexilis	0	0	0	0	0	0	0	0	0	0	0	0	0	0	0	0	0	0	2.13579e-05	0	0	0	0	0	0	0	0	0	0	0	0	0	1
Bacteria	Proteobacteria	Gammaproteobacteria	Xanthomonadales	Xanthomonadaceae	Frateuria	aurantia	Bacteria;Proteobacteria;Gammaproteobacteria;Xanthomonadales;Xanthomonadaceae;Frateuria aurantia	Frateuria aurantia	0	0	0	0	0	0	0	0	0	0	0	0	0	1.38223e-05	0	0	0	0	0	0	0	0	0	0	0	0	0	0	0	0	0	0	1
Bacteria	Fusobacteria	Fusobacteria	Fusobacteriales	Fusobacteriaceae	Fusobacterium	sp.	Bacteria;Fusobacteria;Fusobacteria;Fusobacteriales;Fusobacteriaceae;Fusobacterium sp.	Fusobacterium sp.	5.26172e-05	0	0	0	0	0	0	0	0	0	0	0	0	0	0	0	0	0	0	0	0	0	0	0	0	0	0	0	0	0	0	0	1
Bacteria	Actinobacteria	Thermoleophilia	Gaiellales	Gaiellaceae	Gaiella	occulta	Bacteria;Actinobacteria;Thermoleophilia;Gaiellales;Gaiellaceae;Gaiella occulta	Gaiella occulta	0	0	0	0	0	0	0	1.73322e-05	0	0	0	0	0	0	0	0	0	0	0	0	0	0	0	0	0	0	0	0	0	0	0	0	1
Bacteria	Proteobacteria	Gammaproteobacteria	Orbales	Orbaceae	Gilliamella	sp.	Bacteria;Proteobacteria;Gammaproteobacteria;Orbales;Orbaceae;Gilliamella sp.	Gilliamella sp.	1.05234e-05	0	0	0	0	0	0	0	0	0	0	0	0	0	0	0	0	0	0	0	0	0	0	0	0	0	0	0	0	0	0	0	1
Bacteria	Proteobacteria	Betaproteobacteria	Burkholderiales	Burkholderiaceae	Glomeribacter	gigasporarum	Bacteria;Proteobacteria;Betaproteobacteria;Burkholderiales;Burkholderiaceae;Glomeribacter gigasporarum	Glomeribacter gigasporarum	0	0	0	0	0	0	0	0	0	0	0	0	0	0	0	6.54664e-05	0	0	0	0	0	0	0	0	0	0	0	0	0	0	0	0	1
Bacteria	Proteobacteria	Alphaproteobacteria	Rhodospirillales	Acetobacteraceae	Gluconacetobacter	saccharivorans	Bacteria;Proteobacteria;Alphaproteobacteria;Rhodospirillales;Acetobacteraceae;Gluconacetobacter saccharivorans	Gluconacetobacter saccharivorans	1.05234e-05	0	0	0	0	0	0	0	0	0	0	0	0	0	0	0	0	0	0	0	0	0	0	0	0	0	0	0	0	0	0	0	1
Bacteria	Proteobacteria	Alphaproteobacteria	Rhodospirillales	Acetobacteraceae	Gluconobacter	oxydans	Bacteria;Proteobacteria;Alphaproteobacteria;Rhodospirillales;Acetobacteraceae;Gluconobacter oxydans	Gluconobacter oxydans	0	0	0	0	0	0	0	0	0	0	0	0	0	0	5.09061e-05	0	0	0	0	0	0	0	0	0	0	0	0	0	0	0	0	0	1
Bacteria	Firmicutes	Bacilli	Bacillales	Planococcaceae	Jeotgalibacillus	campisalis	Bacteria;Firmicutes;Bacilli;Bacillales;Planococcaceae;Jeotgalibacillus campisalis	Jeotgalibacillus campisalis	0	0	0	0	0	0	0	0	0	0	0	0	0	0	0	0	0	0	0	0	0	0	0	0	0	0	1.99545e-05	0	0	0	0	0	1
Bacteria	Actinobacteria	Actinobacteria	Micrococcales	Dermacoccaceae	Kytococcus	sp.	Bacteria;Actinobacteria;Actinobacteria;Micrococcales;Dermacoccaceae;Kytococcus sp.	Kytococcus sp.	0	0	1.90563e-05	0	0	0	0	0	0	0	0	0	0	0	0	0	0	0	0	0	0	0	0	0	0	0	0	0	0	0	0	0	1
Bacteria	Firmicutes	Bacilli	Lactobacillales	Streptococcaceae	Lactococcus	lactis	Bacteria;Firmicutes;Bacilli;Lactobacillales;Streptococcaceae;Lactococcus lactis	Lactococcus lactis	0	0	0	0	0	0	0	0	2.78284e-05	0	0	0	0	0	0	0	0	0	0	0	0	0	0	0	0	0	0	0	0	0	0	0	1
Bacteria	Firmicutes	Bacilli	Lactobacillales	Streptococcaceae	Lactococcus	sp.	Bacteria;Firmicutes;Bacilli;Lactobacillales;Streptococcaceae;Lactococcus sp.	Lactococcus sp.	0	0	0	0	0	0	0	0	0	0	0	1.57322e-05	0	0	0	0	0	0	0	0	0	0	0	0	0	0	0	0	0	0	0	0	1
Bacteria	Nitrospirae	Nitrospira	Nitrospirales	Nitrospiraceae	Leptospirillum	sp.	Bacteria;Nitrospirae;Nitrospira;Nitrospirales;Nitrospiraceae;Leptospirillum sp.	Leptospirillum sp.	0	0	0	0	0	0	0	0	0	0	0	0	0	0	0	0	0	0	0	0	0	0	0	0	0	0	1.99545e-05	0	0	0	0	0	1
Bacteria	Proteobacteria	Betaproteobacteria	Burkholderiales	Burkholderiaceae	Limnobacter	thiooxidans	Bacteria;Proteobacteria;Betaproteobacteria;Burkholderiales;Burkholderiaceae;Limnobacter thiooxidans	Limnobacter thiooxidans	0	0	0	0	0	0	0	0	0	0	0	0	0	0	0	0	0	0	0	0	0	0	0	0	0	0	0	0	0	0	5.80046e-05	0	1
Bacteria	Actinobacteria	Actinobacteria	Micromonosporales	Micromonosporaceae	Longispora	fulva	Bacteria;Actinobacteria;Actinobacteria;Micromonosporales;Micromonosporaceae;Longispora fulva	Longispora fulva	0	0	0	0	0	0	0	0	0	0	0	0	0	0	0	0	0	0	0	0	0	0	0	0	0	2.25104e-05	0	0	0	0	0	0	1
Bacteria	Actinobacteria	Actinobacteria	Micrococcales	Microbacteriaceae	Lysinimonas	sp.	Bacteria;Actinobacteria;Actinobacteria;Micrococcales;Microbacteriaceae;Lysinimonas sp.	Lysinimonas sp.	0	0	0	0	0	0	0	0	0	0	0	0	0	0	0	0	0	0	0	0	0	0	0	0	0	0	0	0	0	2.44642e-05	0	0	1
Bacteria	Proteobacteria	Alphaproteobacteria	Rhodospirillales	Rhodospirillaceae	Magnetospirillum	sp.	Bacteria;Proteobacteria;Alphaproteobacteria;Rhodospirillales;Rhodospirillaceae;Magnetospirillum sp.	Magnetospirillum sp.	0	0	0	0	0	0	1.44949e-05	0	0	0	0	0	0	0	0	0	0	0	0	0	0	0	0	0	0	0	0	0	0	0	0	0	1
Bacteria	Firmicutes	Bacilli	Bacillales	Thermoactinomycetaceae	Melghirimyces	thermohalophilus	Bacteria;Firmicutes;Bacilli;Bacillales;Thermoactinomycetaceae;Melghirimyces thermohalophilus	Melghirimyces thermohalophilus	0	0	0	0	0	0	0	0	0	0	0	0	0	0	0	0	0	0	0	0	0	0	0	2.02951e-05	0	0	0	0	0	0	0	0	1
Archaea	Euryarchaeota	Methanomicrobia	Methanomicrobiales	Methanomicrobiaceae	Methanoculleus	sp.	Archaea;Euryarchaeota;Methanomicrobia;Methanomicrobiales;Methanomicrobiaceae;Methanoculleus sp.	Methanoculleus sp.	0	0	0	0	0	0	0	0	0	0	0	0	0	0	0	0	0	0	0	0	0	0	0	0	0	0	0	0	1.53969e-05	0	0	0	1
Archaea	Euryarchaeota	Methanobacteria	Methanobacteriales	Methanobacteriaceae	Methanothermobacter	thermautotrophicus	Archaea;Euryarchaeota;Methanobacteria;Methanobacteriales;Methanobacteriaceae;Methanothermobacter thermautotrophicus	Methanothermobacter thermautotrophicus	0	0	0	0	0	0	0	5.19967e-05	0	0	0	0	0	0	0	0	0	0	0	0	0	0	0	0	0	0	0	0	0	0	0	0	1
Bacteria	Actinobacteria	Actinobacteria	Micrococcales	Micrococcaceae	Micrococcus	luteus	Bacteria;Actinobacteria;Actinobacteria;Micrococcales;Micrococcaceae;Micrococcus luteus	Micrococcus luteus	1.05234e-05	0	0	0	0	0	0	0	0	0	0	0	0	0	0	0	0	0	0	0	0	0	0	0	0	0	0	0	0	0	0	0	1
Bacteria	Bacteroidetes	Sphingobacteria	Sphingobacteriales	Sphingobacteriaceae	Mucilaginibacter	myungsuensis	Bacteria;Bacteroidetes;Sphingobacteria;Sphingobacteriales;Sphingobacteriaceae;Mucilaginibacter myungsuensis	Mucilaginibacter myungsuensis	0	0	0	0	0	0	0	0	0	0	0	0	0	0	0	0	0	0	0	0	0	0	0	0	3.25018e-05	0	0	0	0	0	0	0	1
Bacteria	Bacteroidetes	Sphingobacteria	Sphingobacteriales	Sphingobacteriaceae	Mucilaginibacter	oryzae	Bacteria;Bacteroidetes;Sphingobacteria;Sphingobacteriales;Sphingobacteriaceae;Mucilaginibacter oryzae	Mucilaginibacter oryzae	0	0	0	0	0	0	0	0	0	0	0	0	0	0	0	0	0	0	0	0	0	0	0	0	3.25018e-05	0	0	0	0	0	0	0	1
Bacteria	Actinobacteria	Actinobacteria	Corynebacteriales	Mycobacteriaceae	Mycobacterium	salmoniphilum	Bacteria;Actinobacteria;Actinobacteria;Corynebacteriales;Mycobacteriaceae;Mycobacterium salmoniphilum	Mycobacterium salmoniphilum	0	0	0	0	0	0	0	0	0	0	0	0	0	0	0	0	0	0	0	0	0	0	0	0	0	0	0	0	0	2.44642e-05	0	0	1
Bacteria	Proteobacteria	Deltaproteobacteria	Myxococcales	Nannocystaceae	Nannocystis	exedens	Bacteria;Proteobacteria;Deltaproteobacteria;Myxococcales;Nannocystaceae;Nannocystis exedens	Nannocystis exedens	0	0	0	0	0	0	0	0	0	1.61637e-05	0	0	0	0	0	0	0	0	0	0	0	0	0	0	0	0	0	0	0	0	0	0	1
Bacteria	Chlamydiae	Chlamydiia	Chlamydiales	Parachlamydiaceae	Neochlamydia	hartmannellae	Bacteria;Chlamydiae;Chlamydiia;Chlamydiales;Parachlamydiaceae;Neochlamydia hartmannellae	Neochlamydia hartmannellae	0	0	0	0	0	0	0	5.19967e-05	0	0	0	0	0	0	0	0	0	0	0	0	0	0	0	0	0	0	0	0	0	0	0	0	1
Bacteria	Proteobacteria	Betaproteobacteria	Nitrosomonadales	Nitrosomonadaceae	Nitrosomonas	ureae	Bacteria;Proteobacteria;Betaproteobacteria;Nitrosomonadales;Nitrosomonadaceae;Nitrosomonas ureae	Nitrosomonas ureae	0	0	0	0	0	0	0	0	1.39142e-05	0	0	0	0	0	0	0	0	0	0	0	0	0	0	0	0	0	0	0	0	0	0	0	1
Bacteria	Cyanobacteria	Nostocophycideae	Nostocales	Nostocaceae	Nostoc	sp.	Bacteria;Cyanobacteria;Nostocophycideae;Nostocales;Nostocaceae;Nostoc sp.	Nostoc sp.	0	0	0	0	0	0	0	0	0	0	0	0	0	0	0	0	0	0	0	0	0	0	0	2.02951e-05	0	0	0	0	0	0	0	0	1
Bacteria	Planctomycetes	Planctomycetia	Planctomycetales	Planctomycetaceae	Nostocoida	acidiphila	Bacteria;Planctomycetes;Planctomycetia;Planctomycetales;Planctomycetaceae;Nostocoida acidiphila	Nostocoida acidiphila	0	0	0	0	0	0	0	0	0	0	0	0	0	0	0	0	0	0	0	0	0	0	0	0	0	2.25104e-05	0	0	0	0	0	0	1
Bacteria	Firmicutes	Bacilli	Bacillales	Bacillaceae	Oceanobacillus	massiliensis	Bacteria;Firmicutes;Bacilli;Bacillales;Bacillaceae;Oceanobacillus massiliensis	Oceanobacillus massiliensis	0	0	0	0	0	0	0	0	0	0	0	0	0	0	0	0	0	0	0	0	3.06476e-05	0	0	0	0	0	0	0	0	0	0	0	1
Bacteria	Firmicutes	Bacilli	Bacillales	Bacillaceae	Oceanobacillus	pumilus	Bacteria;Firmicutes;Bacilli;Bacillales;Bacillaceae;Oceanobacillus pumilus	Oceanobacillus pumilus	0	0	0	1.82555e-05	0	0	0	0	0	0	0	0	0	0	0	0	0	0	0	0	0	0	0	0	0	0	0	0	0	0	0	0	1
Bacteria	Actinobacteria	Actinobacteria	Micrococcales	Cellulomonadaceae	Oerskovia	enterophila	Bacteria;Actinobacteria;Actinobacteria;Micrococcales;Cellulomonadaceae;Oerskovia enterophila	Oerskovia enterophila	0	0	0	0	0	0	0	0	0	0	0	0	0	0	0	0	0	0	0	0	0	0	0	0	0	0	0	0	0	2.44642e-05	0	0	1
Bacteria	Bacteroidetes	Sphingobacteria	Sphingobacteriales	Sphingobacteriaceae	Olivibacter	sp.	Bacteria;Bacteroidetes;Sphingobacteria;Sphingobacteriales;Sphingobacteriaceae;Olivibacter sp.	Olivibacter sp.	0	0	0	0	0	0	0	0	0	0	0	0	0	0	0	3.27332e-05	0	0	0	0	0	0	0	0	0	0	0	0	0	0	0	0	1
Bacteria	Firmicutes	Bacilli	Bacillales	Paenibacillaceae	Paenibacillus	borealis	Bacteria;Firmicutes;Bacilli;Bacillales;Paenibacillaceae;Paenibacillus borealis	Paenibacillus borealis	0	0	0	0	0	0	0	0	0	0	0	0	0	0	0	0	0	0	0	0	0	0	0	2.02951e-05	0	0	0	0	0	0	0	0	1
Bacteria	Firmicutes	Bacilli	Bacillales	Paenibacillaceae	Paenibacillus	lactis	Bacteria;Firmicutes;Bacilli;Bacillales;Paenibacillaceae;Paenibacillus lactis	Paenibacillus lactis	0	0	0	0	0	0	0	0	0	0	0	0	0	0	0	0	0	0	0	0	0	0	0	0	0	0	0	0	0	0	0	1.88267e-05	1
Bacteria	Firmicutes	Bacilli	Bacillales	Pasteuriaceae	Pasteuria	penetrans	Bacteria;Firmicutes;Bacilli;Bacillales;Pasteuriaceae;Pasteuria penetrans	Pasteuria penetrans	0	0	0	0	0	0	0	0	6.9571e-05	0	0	0	0	0	0	0	0	0	0	0	0	0	0	0	0	0	0	0	0	0	0	0	1
Bacteria	Proteobacteria	Alphaproteobacteria	Rhodospirillales	Rhodospirillaceae	Phaeospirillum	fulvum	Bacteria;Proteobacteria;Alphaproteobacteria;Rhodospirillales;Rhodospirillaceae;Phaeospirillum fulvum	Phaeospirillum fulvum	0	0	0	0	0	0	0	0	0	4.84911e-05	0	0	0	0	0	0	0	0	0	0	0	0	0	0	0	0	0	0	0	0	0	0	1
Bacteria	Actinobacteria	Actinobacteria	Micromonosporales	Micromonosporaceae	Pilimelia	pattaloongensis	Bacteria;Actinobacteria;Actinobacteria;Micromonosporales;Micromonosporaceae;Pilimelia pattaloongensis	Pilimelia pattaloongensis	0	0	0	0	0	0	0	0	0	0	0	0	0	0	0	0	0	0	0	0	0	0	0	0	0	0	0	0	0	2.44642e-05	0	0	1
Bacteria	Proteobacteria	Alphaproteobacteria	Rhizobiales	Methylocystaceae	Pleomorphomonas	sp.	Bacteria;Proteobacteria;Alphaproteobacteria;Rhizobiales;Methylocystaceae;Pleomorphomonas sp.	Pleomorphomonas sp.	0	0	0	0	0	0	0	0	2.78284e-05	0	0	0	0	0	0	0	0	0	0	0	0	0	0	0	0	0	0	0	0	0	0	0	1
Bacteria	Bacteroidetes	Bacteroidia	Bacteroidales	Porphyromonadaceae	Porphyromonas	sp.	Bacteria;Bacteroidetes;Bacteroidia;Bacteroidales;Porphyromonadaceae;Porphyromonas sp.	Porphyromonas sp.	4.20937e-05	0	0	0	0	0	0	0	0	0	0	0	0	0	0	0	0	0	0	0	0	0	0	0	0	0	0	0	0	0	0	0	1
Bacteria	Bacteroidetes	Bacteroidia	Bacteroidales	Prevotellaceae	Prevotella	sp.	Bacteria;Bacteroidetes;Bacteroidia;Bacteroidales;Prevotellaceae;Prevotella sp.	Prevotella sp.	1.05234e-05	0	0	0	0	0	0	0	0	0	0	0	0	0	0	0	0	0	0	0	0	0	0	0	0	0	0	0	0	0	0	0	1
Bacteria	Proteobacteria	Betaproteobacteria	Burkholderiales	Alcaligenaceae	Pusillimonas	sp.	Bacteria;Proteobacteria;Betaproteobacteria;Burkholderiales;Alcaligenaceae;Pusillimonas sp.	Pusillimonas sp.	0	0	0	0	1.80089e-05	0	0	0	0	0	0	0	0	0	0	0	0	0	0	0	0	0	0	0	0	0	0	0	0	0	0	0	1
Bacteria	Proteobacteria	Gammaproteobacteria	Chromatiales	Chromatiaceae	Rheinheimera	sp.	Bacteria;Proteobacteria;Gammaproteobacteria;Chromatiales;Chromatiaceae;Rheinheimera sp.	Rheinheimera sp.	1.05234e-05	0	0	0	0	0	0	0	0	0	0	0	0	0	0	0	0	0	0	0	0	0	0	0	0	0	0	0	0	0	0	0	1
Bacteria	Proteobacteria	Alphaproteobacteria	Rhizobiales	Rhizobiaceae	Rhizobium	huautlense	Bacteria;Proteobacteria;Alphaproteobacteria;Rhizobiales;Rhizobiaceae;Rhizobium huautlense	Rhizobium huautlense	1.05234e-05	0	0	0	0	0	0	0	0	0	0	0	0	0	0	0	0	0	0	0	0	0	0	0	0	0	0	0	0	0	0	0	1
Bacteria	Actinobacteria	Actinobacteria	Corynebacteriales	Nocardiaceae	Rhodococcus	fascians	Bacteria;Actinobacteria;Actinobacteria;Corynebacteriales;Nocardiaceae;Rhodococcus fascians	Rhodococcus fascians	0	0	0	0	0	0	0	0	0	0	0	0	0	0	0	0	0	0	0	0	0	0	0	0	3.25018e-05	0	0	0	0	0	0	0	1
Bacteria	Proteobacteria	Alphaproteobacteria	Rhodospirillales	Acetobacteraceae	Rhodovarius	sp.	Bacteria;Proteobacteria;Alphaproteobacteria;Rhodospirillales;Acetobacteraceae;Rhodovarius sp.	Rhodovarius sp.	0	0	0	0	0	0	0	0	0	0	0	0	0	0	0	0	0	0	0	0	0	0	0	0	0	0	0	0	0	0	5.80046e-05	0	1
Bacteria	Firmicutes	Clostridia	Clostridiales	Lachnospiraceae	Roseburia	sp.	Bacteria;Firmicutes;Clostridia;Clostridiales;Lachnospiraceae;Roseburia sp.	Roseburia sp.	0	0	0	0	0	0	0	0	0	0	0	0	0	0	0	0	0	0	0	3.07721e-05	0	0	0	0	0	0	0	0	0	0	0	0	1
Bacteria	Firmicutes	Bacilli	Bacillales	Thermoactinomycetaceae	Seinonella	sp.	Bacteria;Firmicutes;Bacilli;Bacillales;Thermoactinomycetaceae;Seinonella sp.	Seinonella sp.	0	0	0	0	0	0	1.44949e-05	0	0	0	0	0	0	0	0	0	0	0	0	0	0	0	0	0	0	0	0	0	0	0	0	0	1
Bacteria	Proteobacteria	Gammaproteobacteria	Xanthomonadales	Xanthomonadaceae	Silanimonas	sp.	Bacteria;Proteobacteria;Gammaproteobacteria;Xanthomonadales;Xanthomonadaceae;Silanimonas sp.	Silanimonas sp.	1.05234e-05	0	0	0	0	0	0	0	0	0	0	0	0	0	0	0	0	0	0	0	0	0	0	0	0	0	0	0	0	0	0	0	1
Bacteria	Actinobacteria	Actinobacteria	Micrococcales	Micrococcaceae	Sinomonas	atrocyanea	Bacteria;Actinobacteria;Actinobacteria;Micrococcales;Micrococcaceae;Sinomonas atrocyanea	Sinomonas atrocyanea	0	0	0	0	0	0	0	0	0	0	0	0	0	0	0	0	0	0	0	0	0	0	0	0	1.62509e-05	0	0	0	0	0	0	0	1
Bacteria	Actinobacteria	Actinobacteria	Corynebacteriales	Nocardiaceae	Skermania	piniformis	Bacteria;Actinobacteria;Actinobacteria;Corynebacteriales;Nocardiaceae;Skermania piniformis	Skermania piniformis	0	0	0	0	0	0	1.44949e-05	0	0	0	0	0	0	0	0	0	0	0	0	0	0	0	0	0	0	0	0	0	0	0	0	0	1
Bacteria	Proteobacteria	Alphaproteobacteria	Sphingomonadales	Sphingomonadaceae	Sphingobium	chlorophenolicum	Bacteria;Proteobacteria;Alphaproteobacteria;Sphingomonadales;Sphingomonadaceae;Sphingobium chlorophenolicum	Sphingobium chlorophenolicum	0	0	0	0	0	0	0	0	0	0	0	0	0	0	0	0	0	0	0	0	0	3.15199e-05	0	0	0	0	0	0	0	0	0	0	1
Bacteria	Proteobacteria	Alphaproteobacteria	Sphingomonadales	Sphingomonadaceae	Sphingopyxis	sp.	Bacteria;Proteobacteria;Alphaproteobacteria;Sphingomonadales;Sphingomonadaceae;Sphingopyxis sp.	Sphingopyxis sp.	0	0	0	0	0	0	0	0	0	0	0	0	0	0	0	0	0	0	0	0	0	0	0	0	0	0	0	0	0	0	5.80046e-05	0	1
Bacteria	Firmicutes	Negativicutes	Selenomonadales	Sporomusaceae	Sporomusa	sp.	Bacteria;Firmicutes;Negativicutes;Selenomonadales;Sporomusaceae;Sporomusa sp.	Sporomusa sp.	0	0	0	0	0	0	0	0	0	0	0	0	0	0	0	0	0	0	0	0	0	0	0	0	0	0	0	0	1.53969e-05	0	0	0	1
Bacteria	Firmicutes	Bacilli	Bacillales	Sporolactobacillaceae	Sporolactobacillus	sp.	Bacteria;Firmicutes;Bacilli;Bacillales;Sporolactobacillaceae;Sporolactobacillus sp.	Sporolactobacillus sp.	0	0	0	0	0	0	0	0	0	0	0	0	0	0	0	0	0	0	0	0	0	0	0	0	0	0	0	0	0	2.44642e-05	0	0	1
Bacteria	Firmicutes	Bacilli	Lactobacillales	Streptococcaceae	Streptococcus	sp.	Bacteria;Firmicutes;Bacilli;Lactobacillales;Streptococcaceae;Streptococcus sp.	Streptococcus sp.	0	0	0	0	0	0	0	0	0	0	0	0	0	0	0	0	0	0	0	0	0	0	0	0	0	0	0	0	0	0	5.80046e-05	0	1
Bacteria	Firmicutes	Bacilli	Bacillales	Bacillaceae	Terribacillus	sp.	Bacteria;Firmicutes;Bacilli;Bacillales;Bacillaceae;Terribacillus sp.	Terribacillus sp.	0	0	0	0	0	0	0	0	0	1.61637e-05	0	0	0	0	0	0	0	0	0	0	0	0	0	0	0	0	0	0	0	0	0	0	1
Bacteria	Acidobacteria	Acidobacteria	Acidobacteriales	Acidobacteriaceae	Terriglobus	roseus	Bacteria;Acidobacteria;Acidobacteria;Acidobacteriales;Acidobacteriaceae;Terriglobus roseus	Terriglobus roseus	0	0	0	0	0	0	0	0	0	0	0	1.57322e-05	0	0	0	0	0	0	0	0	0	0	0	0	0	0	0	0	0	0	0	0	1
Bacteria	Firmicutes	Clostridia	Clostridiales	Family-XVII	Thermaerobacter	sp.	Bacteria;Firmicutes;Clostridia;Clostridiales;Family-XVII;Thermaerobacter sp.	Thermaerobacter sp.	0	0	0	0	0	0	0	0	0	0	0	0	0	0	0	0	0	0	0	0	0	0	0	0	0	0	0	5.21254e-05	0	0	0	0	1
Bacteria	Actinobacteria	Thermoleophilia	Thermophilales	Thermoleophilaceae	Thermoleophilum	sp.	Bacteria;Actinobacteria;Thermoleophilia;Thermophilales;Thermoleophilaceae;Thermoleophilum sp.	Thermoleophilum sp.	0	0	0	0	1.80089e-05	0	0	0	0	0	0	0	0	0	0	0	0	0	0	0	0	0	0	0	0	0	0	0	0	0	0	0	1
Bacteria	Firmicutes	Clostridia	Clostridiales	Tissierellaceae	Tissierella	sp.	Bacteria;Firmicutes;Clostridia;Clostridiales;Tissierellaceae;Tissierella sp.	Tissierella sp.	0	0	0	0	0	0	0	0	0	0	0	0	0	0	0	0	0	0	0	0	0	0	0	0	0	2.25104e-05	0	0	0	0	0	0	1
Bacteria	Spirochaetes	Spirochaetia	Leptospirales	Leptospiraceae	Turneriella	sp.	Bacteria;Spirochaetes;Spirochaetia;Leptospirales;Leptospiraceae;Turneriella sp.	Turneriella sp.	0	0	0	0	0	0	0	3.46644e-05	0	0	0	0	0	0	0	0	0	0	0	0	0	0	0	0	0	0	0	0	0	0	0	0	1
Bacteria	Bacteroidetes	Flavobacteria	Flavobacteriales	Flavobacteriaceae	Zhouia	sp.	Bacteria;Bacteroidetes;Flavobacteria;Flavobacteriales;Flavobacteriaceae;Zhouia sp.	Zhouia sp.	2.10469e-05	0	0	0	0	0	0	0	0	0	0	0	0	0	0	0	0	0	0	0	0	0	0	0	0	0	0	0	0	0	0	0	1
Bacteria	Proteobacteria	Alphaproteobacteria	Sphingomonadales	Sphingomonadaceae	Zymomonas	sp.	Bacteria;Proteobacteria;Alphaproteobacteria;Sphingomonadales;Sphingomonadaceae;Zymomonas sp.	Zymomonas sp.	0	0	0	0	0	0	0	0	0	1.61637e-05	0	0	0	0	0	0	0	0	0	0	0	0	0	0	0	0	0	0	0	0	0	0	1
								TOTAL Obs. Species	414	330	372	297	301	306	344	344	326	321	257	288	354	335	298	333	290	279	269	264	322	249	330	344	319	363	365	286	352	328	337	297

## Sheet: Fungi 
Kingdom	Phylum	Class	Orden	Family	Genus	Species	Specie	1_NT	14_NT	12_NT	7_NT	9_NT	15_NT	8_NT	2_NT	10_NT	16_NT	3_NT	5_NT	13_NT	11-NT	4_NT	6_NT	12-100NM	7-100NM	14-100NM	1-100NM	8-100M	15-100M	2-100M	9-100M	16-50NM	3-50NM	10-50NM	5-50NM	4-50M	11-50M	6-50M	13-50M	COUNTIF
Fungi	Ascomycota	Sordariomycetes	Hypocreales	Incertae-sedis	Acremonium	persicinum	Acremonium persicinum	0.00446198	0.00247934	0.00421326	0.00844926	0.00167822	0.00622452	0.00525687	0.00922239	0.0029231	0.0065971	0.00318823	0.00953256	0.00435819	0.0028567	0.00385825	0.00497112	8.83928e-05	0.00104809	0.00163153	0.000428763	0.000703388	0.000408426	0.000371333	0.000570628	0.000609587	0.000139363	0.00242401	0.000135313	0.00269598	0.000474172	0.000556103	0.00230819	32
Fungi	Ascomycota	Sordariomycetes	Hypocreales	Incertae-sedis	Acremonium	sp.	Acremonium sp.	0.00234841	0.0011193	0.00421326	0.00111468	0.004562	0.002287	0.001358	0.00419199	0.00495955	0.00713863	0.0042598	0.00346638	0.00973188	0.0019496	0.00561934	0.0015599	0.000129053	0.00124909	0.000492049	0.00141077	0.00783775	0.00582793	0.0110162	0.000933755	0.00100416	0.000101697	0.00078535	1.93304e-05	0.00138291	0.000503808	0.000353884	0.000731428	32
Fungi	Ascomycota	Dothideomycetes	Pleosporales	Pleosporaceae	Alternaria	atra	Alternaria atra	0.0085124	0.0028992	0.006282	0.0058491	0.0036826	0.00614421	0.0037276	0.00444351	0.0068538	0.00848359	0.0024236	0.00627416	0.00521854	0.0094776	0.00272498	0.001378	0.00772553	0.00412535	0.00450614	0.000871357	0.00344995	0.0180022	0.00302018	0.00373502	0.00438459	0.00406412	0.0135624	0.000889198	0.0139549	0.0105948	0.0156214	0.00976037	32
Fungi	Ascomycota	Eurotiomycetes	Eurotiales	Aspergillaceae	Aspergillus	amstelodami	Aspergillus amstelodami	0.00375746	0.00413223	0.0016853	0.00285358	0.00762828	0.0062373	0.00241338	0.00377279	0.00464958	0.0062377	0.0095647	0.0076265	0.00662896	0.00396451	0.00258113	0.00359977	0.00844328	0.0153576	0.0019164	0.0123235	0.0385859	0.0166826	0.00351529	0.0259895	0.137055	0.0161397	0.00419105	0.00690095	0.0278119	0.0117654	0.00192108	0.00355522	32
Fungi	Ascomycota	Sordariomycetes	Sordariales	Cephalothecaceae	Cephalotheca	sulfurea	Cephalotheca sulfurea	0.00939364	0.0011572	0.00187976	0.00251917	0.00179688	0.0018272	0.001696	0.00754559	0.0034469	0.00192137	0.0014248	0.0076265	0.00592375	0.0013832	0.00241981	0.00342836	0.000150268	0.00429764	0.00411768	0.000816033	0.00499071	0.00130382	0.000495111	0.000726254	0.00490995	0.000817344	0.00191807	0.00230032	0.00240264	0.00102243	0.00149137	4.19672e-05	32
Fungi	Ascomycota	Sordariomycetes	Sordariales	Chaetomiaceae	Chaetomium	sp.	Chaetomium sp.	0.008555	0.0077135	0.00842651	0.00271981	0.00381414	0.0054128	0.0021554	0.00586879	0.0021781	0.0022987	0.00637647	0.00519958	0.00114	0.0011516	0.0075283	0.00531395	0.000503839	0.000239289	0.000517947	0.00026279	5.0242e-05	0.000109961	7.42666e-05	0.000311252	3.10335e-05	5.27319e-05	0.00111761	0.000289956	0.000447002	1.48179e-05	0.0118046	0.000107916	32
Fungi	Ascomycota	Eurotiomycetes	Onygenales	Onygenaceae	Chrysosporium	lobatum	Chrysosporium lobatum	0.00248931	0.006661	0.0043148	0.00757981	0.00615348	0.00923639	0.0038477	0.00461119	0.0044171	0.0033	0.003478	0.0078167	0.0046677	0.00887295	0.00136585	0.0021416	6.54107e-05	0.00309162	0.00424716	0.0276345	0.00889283	0.00705321	0.441515	0.00274939	0.000873372	0.000806045	0.0188484	0.00195237	0.00131307	0.00226714	0.00631935	0.0197965	32
Fungi	Ascomycota	Dothideomycetes	Pleosporales	Corynesporascaceae	Corynespora	smithii	Corynespora smithii	0.00939364	0.0033579	0.00648193	0.0015655	0.0046842	0.0052257	0.00143369	0.00838399	0.00164285	0.0025439	0.0085196	0.00184758	0.00452744	0.0054748	0.004332	0.00394261	3.00535e-05	0.000473793	0.00274512	0.14051	0.0132136	0.00139807	0.000618888	0.00134876	0.00447548	0.00072318	0.00787616	0.000173974	0.00134101	0.000977981	0.000505548	0.00137293	32
Fungi	Basidiomycota	Tremellomycetes	Tremellales	Cryptococcaceae	Cryptococcus	aerius	Cryptococcus aerius	0.0075867	0.00869972	0.00985578	0.0068168	0.00773677	0.005389	0.00111254	0.00744498	0.00484641	0.00119731	0.0052383	0.005546	0.00515931	0.0062677	0.001757	0.0038719	0.0238042	0.0283941	0.0497229	0.0150067	0.0703053	0.0299251	0.00277262	0.069461	0.0786744	0.0439897	0.0762016	0.0539511	0.0988434	0.0209229	0.0868027	0.0504446	32
Fungi	Basidiomycota	Tremellomycetes	Tremellales	Cryptococcaceae	Cryptococcus	phenolicus	Cryptococcus phenolicus	0.0029314	0.0019358	0.00134727	0.0013531	0.00225373	0.0013773	0.00143465	0.0015393	0.0097442	0.0012791	0.00683982	0.00125916	0.0014195	0.0017193	0.001311	0.00726297	0.0271242	0.169278	0.0962604	0.159168	0.120497	0.107275	0.0452036	0.19448	0.0838703	0.201651	0.171727	0.150139	0.12368	0.114083	0.102955	0.185825	32
Fungi	Basidiomycota	Tremellomycetes	Tremellales	Cryptococcaceae	Cryptococcus	podzolicus	Cryptococcus podzolicus	0.0055352	0.0075124	0.00171771	0.008684	0.00847248	0.0084311	0.0042155	0.00823727	0.00227767	0.00115667	0.00247534	0.00235835	0.00192494	0.0024293	0.0014565	0.00134854	0.00697949	0.126	0.153468	0.131506	0.179783	0.197647	0.0809259	0.045339	0.10394	0.2257	0.144973	0.310678	0.235333	0.331447	0.0640277	0.113138	32
Fungi	Basidiomycota	Tremellomycetes	Tremellales	Cryptococcaceae	Cryptococcus	terreus	Cryptococcus terreus	0.00271922	0.00318871	0.00214941	0.0023741	0.0032117	0.00265325	0.00231565	0.00269964	0.0016228	0.00189772	0.001536	0.00182245	0.0019571	0.00181197	0.00192536	0.00134872	0.0366742	0.284864	0.156679	0.272666	0.162432	0.161218	0.086174	0.297557	0.000110834	0.353688	0.00220502	0.28031	0.162178	0.203983	0.170041	0.235862	32
Fungi	Ascomycota	Sordariomycetes	Sordariales	Chaetomiaceae	Humicola	grisea	Humicola grisea	0.0023576	0.0014717	0.00265759	0.00325486	0.0073575	0.0099994	0.0033465	0.00461119	0.0047587	0.00114396	0.00139645	0.0024573	0.0066498	0.00315273	0.00364585	0.00341293	0.00136832	0.00264654	0.0410473	0.00188103	0.00107183	0.00213638	0.000247555	0.000570628	0.000352452	0.00427505	0.0121352	0.00115982	0.0040789	0.00174851	0.00846794	0.00825554	32
Fungi	Ascomycota	Dothideomycetes	Pleosporales	Lophiostomataceae	Lophiostoma	sp.	Lophiostoma sp.	0.00258325	0.0022386	0.0016248	0.0018537	0.0058552	0.0078385	0.00191159	0.0016768	0.00351818	0.0016712	0.0042598	0.00311975	0.00479542	0.0033946	0.0021375	0.00239985	4.59643e-05	0.00139745	0.00243435	0.000414932	0.00120581	0.00205784	0.00141107	0.000415002	0.000234968	0.000896442	0.0015858	0.000212634	0.000698441	0.00197078	0.00424661	0.00150482	32
Fungi	Ascomycota	Sordariomycetes	Hypocreales	Clavicipitaceae	Metacordyceps	chlamydosporia	Metacordyceps chlamydosporia	0.00234841	0.00826446	0.00259277	0.00891742	0.00593311	0.0083164	0.00191159	0.0012576	0.00122439	0.00354715	0.0014149	0.00623949	0.0035264	0.0045387	0.007125	0.0098514	7.07142e-05	0.000737011	0.00258973	0.000110649	0.000619651	0.00177508	0.000173289	0.000155626	0.000133001	9.79306e-05	0.000279403	0.000173974	0.0021512	0.00056308	0.000429716	0.00227822	32
Fungi	Zygomycota	Incertae-sedis	Mortierellales	Mortierellaceae	Mortierella	camargensis	Mortierella camargensis	0.00187168	0.00569146	0.0049358	0.00295167	0.0059974	0.00217658	0.0018311	0.0018822	0.00236663	0.0021153	0.00475259	0.00968855	0.00371927	0.00468567	0.00111916	0.00187874	0.00201889	0.0342471	0.0218833	0.075324	0.121954	0.0166355	0.0107439	0.0601753	0.0084389	0.0154429	0.0112743	0.0118495	0.0554702	0.0107726	0.0131695	0.0131177	32
Fungi	Zygomycota	Incertae-sedis	Mortierellales	Mortierellaceae	Mortierella	sp.	Mortierella sp.	0.00282514	0.00557851	0.0021433	0.0052778	0.0079968	0.00628878	0.00445161	0.00118675	0.00516878	0.00345256	0.00869325	0.00484254	0.006282	0.00215594	0.00184712	0.00677615	0.00291343	0.0625455	0.0441291	0.00107882	0.00262933	0.093294	0.0676074	0.0610572	0.0226124	0.00316015	0.0135397	0.0332676	0.0127675	0.0188187	0.0932737	0.035846	32
Fungi	Ascomycota	Eurotiomycetes	Eurotiales	Trichocomaceae	Penicillium	sp	Penicillium sp	0.00157343	0.00173554	0.00521795	0.0017768	0.0085977	0.00385519	0.0031553	0.0036511	0.00723784	0.0021411	0.00191294	0.00276618	0.00433985	0.002127	0.0049684	0.00271869	0.0722505	0.00234504	0.00129487	0.00178421	0.00917754	0.00113103	0.00527293	0.00539503	0.00100637	0.000930341	0.00356428	0.0013338	0.0105465	0.00125952	0.0124365	0.00897498	32
Fungi	Basidiomycota	Microbotryomycetes	Sporidiobolales	Incertae-sedis	Rhodosporidium	babjevae	Rhodosporidium babjevae	0.0037894	0.0044771	0.00583374	0.0041284	0.0025886	0.0028823	0.0025496	0.00377279	0.0048456	0.00461129	0.00488862	0.0076784	0.001845	0.00339815	0.00219127	0.00366834	0.000284625	0.0124048	0.00328896	0.039792	0.00231113	0.0147662	0.0167347	0.00269752	0.000689388	0.00509993	0.0174665	0.00293822	0.00350617	0.00277095	0.00619297	0.0131058	32
Fungi	Ascomycota	Eurotiomycetes	Onygenales	Ajellomycetaceae	Spiromastix	warcupii	Spiromastix warcupii	0.00119769	0.00523416	0.00223627	0.0043266	0.0045437	0.0036544	0.0056638	0.0018992	0.00362667	0.00276677	0.00276314	0.0087668	0.00531727	0.00479139	0.00934316	0.00178275	0.000104303	0.0228665	0.00378101	0.00719215	0.00226089	0.032894	0.00403515	0.00456503	6.65004e-05	0.00760092	0.0010421	0.00106317	0.00413477	0.00846101	0.00384217	0.00315353	32
Fungi	Ascomycota	Incertae-sedis	Incertae-sedis	Incertae-sedis	Hansfordia	sp.	Hansfordia sp.	0	0.0055964	0.00226868	0.0012933	0.00118662	0.0052257	0.00525687	0.0012576	0.0054555	0.00182235	0.00444227	0.00237447	0.00197458	0.0077423	0.00475896	0.0047997	0.000215678	0.00200525	0.00240845	8.29864e-05	0.00857463	0.00150803	0.000742666	0.00114126	0.0434469	0.000154429	0.000392675	0.000270626	0.0135218	0.00133361	0.000505548	0.000881311	31
Fungi	Ascomycota	Dothideomycetes	Dothideales	Dothioraceae	Hormonema	sp.	Hormonema sp.	0.00469682	0.0011193	0.0032497	0	0.00186469	0.007636	0.00716846	0.00419199	0.0012788	0.0039954	0.00488862	0.0016292	0.00162198	0.00128375	0.00584787	0.00137134	1.06071e-05	0.00458	0.00463562	0.00217148	0.000200968	0.00611068	0.00670875	0.00103751	4.43336e-06	0.011085	0.00465924	0.000328617	0.000279376	0.00669769	0.00346301	0.0100302	31
Fungi	Ascomycota	Sordariomycetes	Hypocreales	Hypocreaceae	Hypocrea	atroviridis	Hypocrea atroviridis	0.0028189	0.0033579	0.0016248	0.00142679	0.00593311	0.00315242	0.00955795	0.00419199	0.00241778	0.0013458	0.00193419	0.00667279	0.00658665	0.00649424	0.00161321	0.0038552	1.76786e-05	0.0048815	0.00116538	0.00123097		0.00160229	0.00123778	0.000207501	2.21668e-06	0.00146896	0.00382858	0.00048326	0.000139688	0.00456391	0.00154192	0.00556365	31
Fungi	Zygomycota	Incertae-sedis	Mortierellales	Mortierellaceae	Mortierella	amoeboidea	Mortierella amoeboidea	0.00234841	0.00119559	0.00142927	0.00913367	0.00169517	0.00525872	0.00575866	0.0028556	0.00115929	0.00342152	0.00161835	0.00248713	0	0.0027374	0.00162665	0.00342836	0.00479442	0.108441	0.0802818	1.38311e-05	0.0621326	0.121727	0.0153732	0.0283239	0.0838437	0.00632783	0.00207665	5.79912e-05	0.0155473	0.0768752	0.00300801	0.00207438	31
Fungi	Zygomycota	Incertae-sedis	Mortierellales	Mortierellaceae	Mortierella	rishikesha	Mortierella rishikesha	0.00469682	0.00165289	0.0097229	0.00153826	0.00254276	0.0028118	0.0066956	0.0015514	0.001849	0.00561632	0.00722666	0.0027983	0.00112833	0.00755144	0.00349528	0.00685671	4.77321e-05	0.00194303	7.7692e-05	0.000235128	0.00477299	0.00389576		0.000311252	8.64505e-05	0.000900209	0.000490844	0.000947189	0.00231882	0.000592716	2.52774e-05	4.19672e-05	31
Fungi	Ascomycota	Eurotiomycetes	Eurotiales	Trichocomaceae	Penicillium	bilaiae	Penicillium bilaiae	0.00112724	0.00247934	0.0016853	0.0096382	0.002856	0.00654579	0.00176822	0.0026496	0.0033322	0.00381318	0.00561129	0.00358771	0.002279	0.0014612	0.00127443	0.0037262	0.0506809	0.000311076	0.00359973		0.000368441	0.000157087	0.00126253	0.000259376	0.000465503	0.000146896	0.00675854	7.73216e-05	0.00202548	0.00056308	0.000733045	0.000113911	31
Fungi	Ascomycota	Eurotiomycetes	Eurotiales	Trichocomaceae	Penicillium	menonorum	Penicillium menonorum	0.00175191	0.0046281	0.00544482	0.0055841	0.00623824	0.00132522	0.0018797	0.003616	0.004376	0.00461	0.0045698	0.00224968	0.00368119	0.00237	0.00241847	0.00171418	0.00338368	0.0203683		0.0264727	0.000133979	0.0302864	0.0276272	0.00835192	0.0207548	0.0223696	0.00960544	0.0320691	0.0642845	0.0165071	0.00700185	0.0260556	31
Fungi	Ascomycota	Leotiomycetes	Helotiales	Incertae-sedis	Scytalidium	sp.	Scytalidium sp.	0.0026537	0.009211	0.0018572	0.0012385	0.0071278	0.00616429	0.00829152	0.00922239	0	0.00113361	0.00395341	0.00759138	0.00263748	0.00341325	0.00465141	0.00414831	0.000754874	0.00375206	0.00401409	0.00403867	0.00514143	0.00420993	0.00136155	0.00928568	0.0121518	0.00508109	0.00351897	0.00790613	0.0125999	0.0145512	0.00513132	0.00423269	31
Fungi	Ascomycota	Leotiomycetes	Helotiales	Incertae-sedis	Tetracladium	sp.	Tetracladium sp.	0.00917524	0.00578512	0.00272241	0.0059779	0.00111881	0.0026815	0.0066956	0.00217984	0.0067314	0.0096686	0.00111588	0.0036397	0.00874459	0.00375684	0.001222	0.00242556	0.000357107	0.000890157	0.00227897	0.000290452		0.0141221	0.00212898	0.00347564	0.000110834	0.00153299	0.00741552	0.00127581	0.0178801	0.00245977	0.107935	0.00273386	31
Fungi	Ascomycota	Sordariomycetes	Amphisphaeriales	Bartaliniaceae	Truncatella	laurocerasi	Truncatella laurocerasi	0.00939364	0.0011193	0.00291687	0.00423578	0.00847587	0.00345361	0	0.0012576	0.0065559	0.00369495	0.00178541	0.0061355	0.00332858	0.00619218	0.00243325	0.0068533	2.12143e-05	0.00117252	0.00945253	0.000373439	0.000569409	0.0018065	0.0015596	0.00140063	0.000179551	0.00152169	0.00329998	1.93304e-05	4.19065e-05	0.000933527	0.0015672	0.00343531	31
Fungi	Zygomycota	Incertae-sedis	Mucorales	Umbelopsidaceae	Umbelopsis	sp.	Umbelopsis sp.	0.0035293	0.00358127	0.00648193	0.00713394	0.00932346	0.00963797	0.00286738	0.00419199	0.00178234	0	0.0051117	0.00223582	0.00115654	0.0027943	0.00126368	0.00582821	6.71785e-05	0.00774819	0.00675921	0.00510366	0.00229438	0.00937809	0.006684	0.00171188	9.53173e-05	0.00549165	0.0258486	0.00125648	0.00691457	0.0159144	0.00674907	0.0518894	31
Fungi	Ascomycota	Dothideomycetes	Venturiales	Venturiaceae	Veronaeopsis	simplex	Veronaeopsis simplex	0.0074523	0.0022386	0.0097229	0.00118156	0.00593311	0.002287	0.00167264	0.0025152	0.001745	0.00117943	0.00217225	0.00993119	0.005563	0.001377	0.00735353	0.00183588	4.24285e-05	0.00110073	0.00445434	0.000165973	0.00185895	0.00102107	0.00148533		0.000230535	0.000218461	0.000921276	0.000347947	0.000628597	0.000311176	0.0007836	0.000413676	31
Fungi	Ascomycota	Incertae-sedis	Incertae-sedis	Incertae-sedis	Ochroconis	tshawytschae	Ochroconis tshawytschae	0.00187873	0.0011193	0.00453735	0	0.00116967	0.0024949	0.00477897	0.00838399	0.00291373	0.00768549	0.00595137	0.0036397	0.00376581	0.0032936	0.00631839	0.00467971	0.000279321	8.61442e-05	0.000310768	2.76621e-05	0.000184221	0.000141378	0.00324298		2.21668e-06	6.77981e-05	3.77572e-05	1.93304e-05	2.79376e-05	0.000325994	0.000429716	0.000167869	30
Fungi	Ascomycota	Eurotiomycetes	Eurotiales	Trichocomaceae	Penicillium	chrysogenum	Penicillium chrysogenum	0.001495	0.00192837	0.00194458	0.0041284	0.00237324	0.0083164	0.0021554	0.00419199	0.00263476	0.0065971	0	0.00571953	0.0062584	0.00358694	0.00739386	0.00754238	2.65178e-05	0.000832727	0.000595639	0.00254492	0.000217715	0.000502678	0.0013368	0.000259376	0.000137434	0.000832411	0.000875968	0.00139179		0.0012447	0.000252774	0.00095925	30
Fungi	Ascomycota	Sordariomycetes	Sordariales	Lasiosphaeriaceae	Podospora	sp.	Podospora sp.	0.00164389	0.0011193	0.00486145	0.00423578	0	0.0024949	0.0046213	0.0016768	0.0035322	0.001611	0.00191294	0.00197584	0.0093875	0.00536153	0.0028933	0.00167989	2.12143e-05	0.000373291	0.000647434		0.000586157	0.000408426	7.42666e-05	0.000259376	1.10834e-05	0.000534852	0.000868416	0.000135313	0.000433033	0.000518626	0.00151665	0.00209236	30
Fungi	Ascomycota	Leotiomycetes	Helotiales	Incertae-sedis	Scytalidium	cuboideum	Scytalidium cuboideum	0.0061587	0.00214876	0.0013711	0.0019238	0.00796732	0.0031187	0.0017243	0.0018992	0.00342519	0.00125628	0.0091396	0.00145588	0.00662896	0.00358694	0.007125	0.00377119	2.82857e-05	0.000866228	0.00181281	0.000428763	0.00175847	0.000424135	0.0006684	0.000985631	0.00330507	0.000158196	0.000407778	0.00210701	0.000782254		0.00181997		30
Fungi	Ascomycota	Eurotiomycetes	Eurotiales	Aspergillaceae	Aspergillus	sclerotiorum	Aspergillus sclerotiorum	0.00234841	0.00137741	0.0032497	0.00289816	0.00169517	0.0024949	0.00838471	0.00838399	0.00337869	0	0.0087686	0.00242647	0.00888563	0.00317161	0.0083349	0.0085789	8.83928e-06	0.00486236	0.000414357	6.91553e-05		0.00164941	0.00131204		0.000653921	0.0013861	0.000143477	0.000251295	0.000209532	0.000637169	0.000935265	0.00178061	29
Fungi	Ascomycota	Sordariomycetes	Chaetosphaeriales	Chaetosphaeriaceae	Chloridium	sp.	Chloridium sp.	0	0	0	0.00378991	0.006787	0.0041582	0.00238949	0.0012576	0.00249527	0.0016712	0.0042598	0.00426365	0.00592375	0.00339815	0.00393891	0.00651388	1.41428e-05	0.000770512	0.00088051	0.00012448	0.00107183	0.00130382	0.000173289	0.000259376	2.21668e-06	6.40316e-05	0.000664527	9.6652e-05	0.000153657	0.000340811	0.000151665	0.00574351	29
Fungi	Ascomycota	Sordariomycetes	Xylariales	Xylariaceae	Coniolariella	ershadii	Coniolariella ershadii	0.00234841	0.00275482	0.00194458	0.0066887	0.00118662	0.0083164	0.00191159	0	0.00464958	0.00339935	0.00382588	0.00311975	0.00324396	0.00868416	0.00228538	0.00325694	1.94464e-05	9.093e-05	7.7692e-05	0.000221297	0.000100484	4.71261e-05	4.95111e-05		9.08839e-05	5.64985e-05	0.000407778	7.73216e-05	0.000223501	0.000266722	0.00164303		29
Fungi	Basidiomycota	Tremellomycetes	Tremellales	Cryptococcaceae	Cryptococcus	laurentii	Cryptococcus laurentii	0.00493166	0.0011572	0.0017512	0.002642	0.0028818	0.00341345	0.00477897	0.0017664	0.00213881	0.00472953	0.0095647	0.00641281	0.00267979	0.001768	0.00672169	0.00462828	1.06071e-05		0.000492049			6.28348e-05	0.0006684	0.000103751	1.55168e-05	0.000561218	0.000324712	1.93304e-05	4.19065e-05	0.000222268	0.00116276	0.000791381	29
Fungi	Basidiomycota	Tremellomycetes	Tremellales	Cryptococcaceae	Cryptococcus	terricola	Cryptococcus terricola	0.002767	0.0025689	0.0032497	0.0053545	0.00211897	0.00291147	0.00191159	0.00641375	0.0043551	0.00192137	0.00199796	0.004933	0.00516213	0.00377572	0.00685613	0.00829662	8.83928e-06	0.00133045	0.00253794	0.00136928		0.00190075	0.00227751	0.000415002		0.00344641		0.00129514	0.000181595	0.00277095	0.00305857	0.0056296	29
Fungi	Basidiomycota	Tremellomycetes	Holtermanniales	Incertae-sedis	Holtermannia	corniformis	Holtermannia corniformis	0.00187873	0.00137741	0.00129639	0.002642	0	0	0.00238949	0.0029344	0.00821425	0.00354715	0.0043843	0.00935924	0.0038813	0.0015858	0.00165354	0.00548537	1.41428e-05	9.093e-05	0.000103589	0.000110649		0.0003613	0.000247555	0.000155626	0.000137434	7.15647e-05	0.00141212	0.000154643	0.00156451	0.000503808	0.00326079	0.00170267	29
Fungi	Ascomycota	Sordariomycetes	Hypocreales	Clavicipitaceae	Metarhizium	anisopliae	Metarhizium anisopliae	0.0074523	0.00137741	0.0097229	0.0078275	0.00186469	0.0083164	0.0031633	0.00419199	0.0032547	0.00354715	0.0022151	0.00362237	0.00114244	0.00566358	0.0045775	0.0029141	4.95e-05	0.000105287	0.0423939		0.000234463		7.42666e-05	0.000570628	0.000248268	3.38991e-05	1.51029e-05	0.000212634		0.000118543	0.00010111	0.00109714	29
Fungi	Ascomycota	Sordariomycetes	Hypocreales	Nectriaceae	Neonectria	sp.	Neonectria sp.	0.00234841	0.00358127	0.0035656	0.00646513	0.0046842	0.0078385	0.0021554	0.00419199	0.00241778	0.0065971	0.00148784	0.00433298	0.00188996	0.00249198	0.00483962	0.00116564	1.06071e-05		0.000155384	1.38311e-05	5.0242e-05	0.000267048	2.47555e-05		0.000148518	3.38991e-05		5.79912e-05	0.000111751	0.000222268	0.0167842	0.000545573	29
Fungi	Zygomycota	Incertae-sedis	Kickxellales	Kickxellaceae	Ramicandelaber	sp.	Ramicandelaber sp.	0.001495	0.00275482	0.00648193	0	0.0058552	0.0041582	0	0	0.00464958	0.00413834	0.00484611	0.0052626	0.00987292	0.00566358	0.00537736	0.00342836	8.83928e-06	0.000875799	0.000310768	5.53243e-05	0.000318199	0.00109961	0.000915955	0.000830005	3.10335e-05	0.000282492	6.7963e-05	0.000115982	0.000768285	0.000666805	0.000202219	0.00163072	29
Fungi	Ascomycota	Dothideomycetes	Venturiales	Venturiaceae	Venturia	hystrioides	Venturia hystrioides	0.00279461	0.0031684	0.0034651	0.00251917	0.00345815	0.003721	0.0011785	0.00385663	0.004663	0.0028525	0.00552627	0.0013992	0.00314523	0.0017167	0.00928938	0.00654816		0.000713082	0.0355053	0.00929448		0.00568655	0.00185667	0.0046169		0.00233527	0.00179724	0.00204902	5.58753e-05	0.00130397	0.00169359	0.00425667	29
Fungi	Ascomycota	Sordariomycetes	Hypocreales	Incertae-sedis	Acremonium	blochii	Acremonium blochii	0.00234841	0.00275482	0.0016248	0.00445871	0.00152566	0.0028118	0	0.0016768	0.0028524	0.00477387	0.0051117	0.0032937	0.00425946	0.0012823	0.00134434	0.00685671	2.12143e-05		0.000854612	0.00038727	8.37367e-05		0.0002228	0.000103751	0.00055417		0.000906173	3.86608e-05	0.000307314	0.000148179	5.05548e-05	0.000155878	28
Fungi	Ascomycota	Eurotiomycetes	Eurotiales	Aspergillaceae	Aspergillus	lanosus	Aspergillus lanosus	0.001495	0.00385675	0.00119916	0.00178348	0.00123748	0.0078385	0.0036322	0.00838399	0.00285174	0.0028816	0.0085196	0.00254779	0.0036678	0.00113272	0.00311887	0.00685671	0.000330589		0.00121718	4.14932e-05	0.000200968		0.000173289	0.000518753	0.000208368		2.26543e-05	1.93304e-05	0.000265408	1.48179e-05	0.000176942		28
Fungi	Ascomycota	Leotiomycetes	Helotiales	Incertae-sedis	Cadophora	luteo-olivacea	Cadophora luteo-olivacea	0.00323846	0.00258953	0.00346783	0.0018578	0.00457697	0.0014411	0.00358423	0.0059171	0.00539351	0	0.00272275	0.00322374	0.00177713	0.00162734	0.00551179	0.00999366	1.76786e-06		0.00126897	0.000179804	0.000150726	0.000801144	0.00240129		5.32003e-05		0.00172928	0.000270626	0.000111751	7.40894e-05	0.0010111	0.00161274	28
Fungi	Ascomycota	Sordariomycetes	Hypocreales	Bionectriaceae	Clonostachys	rosea	Clonostachys rosea	0.00234841	0	0.00129639	0.0041284	0.006787	0.001396	0	0.00419199	0.0052852	0.00252734	0.00512243	0.00585819	0.00211563	0.00415329	0.0029377	0.00332551	1.41428e-05	0.000315862	0.000207179		1.67473e-05	7.85435e-05	7.42666e-05	0.000103751	3.76836e-05	4.51988e-05	0.000415329	0.000115982		0.000177815	0.00068249	0.00048562	28
Fungi	Ascomycota	Sordariomycetes	Hypocreales	Nectriaceae	Fusarium	oxysporum	Fusarium oxysporum	0.00117421	0.00137741	0.0032497	0.00891742	0.00169517	0.0031187	0.00262844	0.0016768	0.00743932	0.00177357	0.00127529	0.00173319	0.0012276	0.00118935	0.004332	0.00891373	6.01071e-05		0.000673331	0.000110649		0.000801144	4.95111e-05		5.98504e-05	0.000199628	0.000566358		0.000572722	0.000414901	0.000328606	0.000245808	28
Fungi	Ascomycota	Sordariomycetes	Xylariales	Microdochiaceae	Monographella	cucumerina	Monographella cucumerina	0.00352262	0.00333	0.00421326	0.0066887	0.00169517	0.0016633	0.00716846	0.005339	0.00198382	0	0.00144533	0.0076265	0	0.00188786	0.0094137	0.00195416	7.95535e-05	0.000119645		2.76621e-05	6.69893e-05	0.000172796	0.000965466	0.00498003	6.65004e-06	0.000173262	0.000249198	0.000212634		2.96358e-05	0.0007836	1.19906e-05	28
Fungi	Ascomycota	Leotiomycetes	Incertae-sedis	Myxotrichaceae	Oidiodendron	sp.	Oidiodendron sp.	0.0028189	0.002661	0.00453735	0.00445871	0.0033935	0.0062373	0.0017527	0.00419199	0.00154986	0	0	0	0.0094498	0.00188786	0.00131745	0.00685671	8.83928e-05	0.000512079	0.000673331	0.000926682	0.0012393	0.00023563		0.00352752	0.000212801	0.000802278	0.000166132	0.000289956	0.000642566	0.000577898	0.000758323	0.000647494	28
Fungi	Ascomycota	Eurotiomycetes	Onygenales	Onygenaceae	Auxarthron	umbrinum	Auxarthron umbrinum	0.0074523	0.0055964	0.0016248	0.00445871	0.00155956	0.0014554	0.00191159	0.0012576	0.0013841	0.0013458	0	0.00147321	0.0017632	0	0.0049745	0.0038552	1.06071e-05	0.000119645	2.58973e-05	0.00038727		0.000172796	0.0002228	0.000155626	0.000192851		6.7963e-05	7.73216e-05	6.98441e-05		2.52774e-05	0.000245808	27
Fungi	Ascomycota	Incertae-sedis	Incertae-sedis	Incertae-sedis	Calcarisporiella	sp.	Calcarisporiella sp.	0.00422714	0	0.0032497	0.00124844	0.00254276	0.0016633	0.00716846	0	0.00371966	0.00251256	0.00485249	0.0053923	0.0028283	0	0.001341	0.00325694		0.000497722	0.00101	2.76621e-05	0.000937851	7.85435e-05	0.000247555	5.18753e-05	4.43336e-06		0.000309609	1.93304e-05	2.79376e-05	1.48179e-05	0.000176942	0.00238613	27
Fungi	Basidiomycota	Microbotryomycetes	Sporidiobolales	Incertae-sedis	Rhodotorula	lamellibrachiae	Rhodotorula lamellibrachiae	0.00469682	0.00385675	0.00388916	0.00111468	0.00542456	0.00481899	0.00716846	0.0025152	0.00387465	0.0032986	0	0.00129989	0.0025921	0.00868416	0	0.00874231		0.00021536	0.000647434	8.29864e-05	0.000301452	0.000204213	0.00195569	0.000103751	8.20172e-05	0.00432778	0.000536153	7.73216e-05			0.00088471	0.000701451	27
Fungi	Ascomycota	Sordariomycetes	Hypocreales	Incertae-sedis	Stachybotrys	chartarum	Stachybotrys chartarum	0	0.0055964	0.00648193	0.00222936	0.00372938	0.0016633	0.00167264	0	0.0011314	0.00129175	0.00191294	0.00535556	0.00358246	0.0011747	0.00137391	0.0027416	1.76786e-05	1.91432e-05	5.17947e-05		0.000117231	4.71261e-05	9.90222e-05		8.86672e-06	1.50663e-05	0.00021144		0.000349221	4.44537e-05	0.000328606	0.00066548	27
Fungi	Basidiomycota	Tremellomycetes	Tremellales	Cryptococcaceae	Cryptococcus	dimennae	Cryptococcus dimennae	0.001495	0.00661157	0.00171771	0.0082568	0.00474649	0.00361424	0.0088411	0.00117376	0.00271225	0.00295596	0.00195545	0.0017458	0.0016925	0.0049844	0.00282311	0.00514253	7.07142e-05		0.00101		0.000988093		0.000841688	0.000259376	9.08839e-05		0.00073249	0.00123715			0.00010111	0.0020504	26
Fungi	Basidiomycota	Tremellomycetes	Cystofilobasidiales	Cystofilobasidiaceae	Cystofilobasidium	macerans	Cystofilobasidium macerans	0.00446198	0.0011193	0.00327338	0	0.00271228	0.002791	0.0074741	0.005339	0	0.0018773	0.00446353	0	0	0	0.00189552	0.00685671	0.000169714	0.000536008	0.00103589	0.000677722	0.00525866	0.000502678	0.000717911	0.00389065	2.21668e-06	0.000248593	0.000362469	7.73216e-05	0.00361792	0.00048899	0.00174414		26
Fungi	Ascomycota	Eurotiomycetes	Eurotiales	Trichocomaceae	Penicillium	megasporum	Penicillium megasporum	0.0039923	0.00165289	0	0.00198413	0.0032283	0.001396	0.00191159	0	0.00635442	0.00147798	0.00637647	0.00745273	0.00211563	0.00566358	0.004332	0.0036512	2.12143e-05	0.0146062	0.0068628	0.000290452	0.0551825	0.0007226			0.000119701	0.00157819	0.000249198	0.000173974		0.000251904		0.000683466	26
Fungi	Ascomycota	Eurotiomycetes	Eurotiales	Aspergillaceae	Aspergillus	wentii	Aspergillus wentii	0.00234841	0.00358127	0.0035656	0.0062422	0.0058552	0	0.00119474	0.005339	0.00123989	0.0023961	0.00212549	0.0032937	0.00564167	0.00188786	0.0047519	0				0.00130012		0.000879687	0.000123778	0.00114126	0.000673871	0.000158196	0.000589013	5.79912e-05		0.000192633	0.000278052	0.000389695	25
Fungi	Ascomycota	Saccharomycetes	Saccharomycetales	Lipomycetaceae	Lipomyces	chichibuensis	Lipomyces chichibuensis	0.00164389	0.00275482	0	0.00222936	0.00186469	0.002487	0	0.0016768	0.00263476	0.0031375	0.003252	0.004563	0.001862	0.0013215	0.0094137	0.00428545		0.000885371	0.000854612	6.91553e-05	0.00361742	0.00262335	0.0127243			0.00812071	9.06173e-05	0.000328617		0.00217823	0.000834155		25
Fungi	Zygomycota	Incertae-sedis	Mortierellales	Mortierellaceae	Mortierella	elongata	Mortierella elongata	0.00248931	0.00498623	0.0069688	0.00445871	0.00135614	0.00136538	0.00477897	0.0012483	0.00619944	0	0.0085196	0.00121323	0.0014142	0	0.004332	0	3.53571e-06	0.00118209	2.58973e-05		3.34947e-05	7.85435e-05		0.00653629		5.64985e-05	7.55144e-06	1.93304e-05	0.000307314	4.44537e-05		1.19906e-05	25
Fungi	Ascomycota	Eurotiomycetes	Eurotiales	Trichocomaceae	Penicillium	citrinum	Penicillium citrinum	0.00234841	0	0.00518555	0.00445871	0.00169517	0.0041582	0.00238949	0.0016768	0.001849	0.00428614	0.0016274	0.00623949	0.0084625	0.00188786	0.0021594	0.0012851	5.30357e-06	0.000105287		6.91553e-05		0.000157087			2.43835e-05	1.88328e-05	0.000634321		0.00832542	1.48179e-05		1.19906e-05	25
Fungi	Ascomycota	Dothideomycetes	Incertae-sedis	Eremomycetaceae	Arthrographis	sp.	Arthrographis sp.	0.00352262	0.00826446	0.009747	0.00824862	0.0022373	0.0052257	0.0021275	0.00296	0.00123989	0.00931126	0.00637647	0	0.007529	0.00471965	0.00134434	0.002571		0.000320648	2.58973e-05			1.57087e-05		0.000103751	5.09837e-05	3.76656e-06	7.55144e-06	1.93304e-05				0.000257798	24
Fungi	Ascomycota	Eurotiomycetes	Eurotiales	Aspergillaceae	Aspergillus	insuetus	Aspergillus insuetus	0.0051665	0.0044771	0.0035656	0.002642	0.00135614	0.0014554	0.0078853	0.00134144	0	0.0067987	0	0.0013992	0.00634688	0	0.0064125	0.00342836	8.83928e-06	6.22152e-05		0.00199167	0.00494046	0.000345591	0.000123778	0.000207501	0.00130341	9.03975e-05			0.000782254	0.000192633			24
Fungi	Basidiomycota	Tremellomycetes	Tremellales	Cryptococcaceae	Cryptococcus	chernovii	Cryptococcus chernovii	0.00234841	0	0	0	0	0.0083164	0	0.00377279	0.00154986	0.0026636	0.0071411	0.0011924	0.00564167	0.00377572	0.0021651	0.00154276	3.53571e-06	0.000157931	0.000310768		0.000870861	0.000329883	0.000866444		4.43336e-05	1.88328e-05	0.000234095	0.000289956	0.000391127	7.40894e-05		0.00086932	24
Fungi	Ascomycota	Sordariomycetes	Hypocreales	Hypocreaceae	Acrostalagmus	luteoalbus	Acrostalagmus luteoalbus	0	0.00275482	0.0097229	0	0.0058552	0.002791	0	0.00419199	0.001741	0.00147798	0	0.00883928	0.0095984	0	0.00268868	0.0026555		4.78579e-06	0.000284871		1.67473e-05	0.000109961	2.47555e-05			3.76656e-06	0.00046819	1.93304e-05	5.58753e-05	1.48179e-05	0.0228508	0.000461639	23
Fungi	Ascomycota	Eurotiomycetes	Eurotiales	Aspergillaceae	Aspergillus	austroafricanus	Aspergillus austroafricanus	0.00234841	0.00826446	0.006863	0	0.00159346	0.002791	0.00955795	0.0016768	0	0.00996157	0.00212549	0.0016812	0.00114	0	0.009854	0	2.65178e-05		2.58973e-05	4.14932e-05	0.000334947			5.18753e-05	9.31006e-05		1.51029e-05		0.000558753	2.96358e-05	2.52774e-05	0.00010192	23
Fungi	Ascomycota	Dothideomycetes	Pleosporales	Incertae-sedis	Boeremia	exigua	Boeremia exigua	0.00232962	0.00358127	0.00777832	0	0.00355986	0.001396	0.00119474	0.00461119	0	0	0.002859	0.0019651	0	0.0094393	0.00134434	0.0085789			0.00222717	0.00065006	0.00269632	0.00023563	0.00784751	0.00207501	0.000509837		3.77572e-05	0.0178999	0.000921942			0.0177581	23
Fungi	Ascomycota	Dothideomycetes	Pleosporales	Leptosphaeriaceae	Coniothyrium	sp.	Coniothyrium sp.	0.001495	0.00826446	0	0.00445871	0.001171	0.0052257	0.00477897	0.00838399	0.00433961	0	0.00361333	0.00398634	0.007529	0.0015129	0.004332	0		0.00100023	0.000595639	0.000110649			0.0015596			9.41641e-05	0.0010421	3.86608e-05		2.96358e-05	0.000581381	0.000515597	23
Fungi	Basidiomycota	Tremellomycetes	Tremellales	Cryptococcaceae	Cryptococcus	sp.	Cryptococcus sp.	0.0097459	0.0014829	0.00242424	0.002276	0.00347511	0.00373471	0.0025496	0.00256969	0.00131738	0.00295596	0.003478	0.0017458	0.00197458	0.0026431	0	0.0061714			0.00132076			0.000157087	0.000816933	0.00295689	0.11245		0.315545	0.000328617		0.000237086			23
Fungi	Basidiomycota	Agaricomycetes	Polyporales	Ganodermataceae	Ganoderma	brownii	Ganoderma brownii	0	0.00264463	0	0	0.00813683	0.00148585	0.00437276	0.0012576	0.0021853	0.006659	0	0	0	0.0064116	0.0039198	0.0012851		0.00132566		0.00614099	0.000837367	0.00114673		0.0115163	0.00492103	0.00163092	0.000808005	0.0121202	0.00206739	0.000696441	0.0021233	0.00162473	23
Fungi	Ascomycota	Eurotiomycetes	Eurotiales	Trichocomaceae	Penicillium	ochrochloron	Penicillium ochrochloron	0.00657555	0.0014496	0.006863	0.00238541	0.00192911	0.0072769	0.00621266	0.00148	0.0028274	0.00738989	0.00722666	0.00138655	0.0014142	0.0094393	0.008663	0.00171418	1.76786e-06	0.00018186	0.000258973								3.02058e-05	3.86608e-05	9.77818e-05			2.39812e-05	23
Fungi	Basidiomycota	Agaricomycetes	Russulales	Peniophoraceae	Peniophora	sp.	Peniophora sp.	0.00422714	0	0.0097229	0.002733	0.001171	0	0.00985	0	0.00139487	0.0026636	0	0	0.0028283	0.0013215	0	0.0085789	1.76786e-06	0.000239289			0.00025121	0.00798002	0.00282213	0.00788504	0.000272652		0.00612422	0.00266759	0.00101972	0.000266722	0.0363742	5.99531e-06	23
Fungi	Ascomycota	Eurotiomycetes	Arachnomycetales	Arachnomycetaceae	Arachnomyces	gracilis	Arachnomyces gracilis	0.00187873	0.00165289	0.00181494	0	0.006787	0.0086342	0.00692951	0.0025152	0	0.00344221	0	0.0027983	0.00789834	0.00471965	0.00299788	0.00514253	0.000102536	0.000411578		0.000677722	0.00202643			0.00259376	0.00532668		0.00073249		0.0027798		0.000202219		22
Fungi	Ascomycota	Eurotiomycetes	Eurotiales	Aspergillaceae	Aspergillus	niger	Aspergillus niger	0.0058713	0.00333	0.00184735	0.0023482	0.00157651	0.00361424	0.00422939	0.00712639	0.0039972	0.00147798	0.0042598	0	0	0	0	0	0.0135948	6.7001e-05	5.17947e-05	2.76621e-05	1.67473e-05			5.18753e-05	7.75838e-05	7.53313e-06	3.77572e-05	1.93304e-05	5.58753e-05				22
Fungi	Ascomycota	Eurotiomycetes	Eurotiales	Aspergillaceae	Aspergillus	piperis	Aspergillus piperis	0.00164389	0.0046832	0.00518555	0.00445871	0.0046842	0.0012449	0.00477897	0.00419199	0	0.00147798	0	0.00155987	0.00423125	0.00377572	0	0	7.95535e-05		0.000440255	0.000954344		9.42522e-05		0.000103751		6.0265e-05	4.53087e-05		8.38129e-05	2.96358e-05	0.00010111		22
Fungi	Ascomycota	Eurotiomycetes	Chaetothyriales	Herpotrichiellaceae	Cladophialophora	sp.	Cladophialophora sp.	0.0026537	0.00333	0	0.00267523	0.0028818	0.0024949	0.00238949	0.0016768	0.001849	0	0	0.00294643	0.0028283	0.00283179	0.0057866	0.00239985	7.07142e-06		0.000284871			0.00012567	0.000495111			9.41641e-05	4.53087e-05	0.000115982		0.000963163	0.000581381		22
Fungi	Ascomycota	Sordariomycetes	Hypocreales	Cordycipitaceae	Lecanicillium	sp.	Lecanicillium sp.	0	0.00275482	0.0097229	0.00445871	0	0.0041582	0.00955795	0	0	0.00147798	0.00276314	0	0	0.00566358	0.00134434	0	8.83928e-06	0.000234504	5.17947e-05	1.38311e-05	0.000334947	0.00130382		0.00140063	8.20172e-05	6.77981e-05	0.000762696	1.93304e-05		0.000133361	0.000631935		22
Fungi	Ascomycota	Eurotiomycetes	Eurotiales	Trichocomaceae	Penicillium	nodositatum	Penicillium nodositatum	0.0074523	0.0015427	0.00129639	0.0055651	0.00157651	0.00843323	0.00477897	0.00385663	0.00154986	0	0	0.00519958	0	0.00188786	0	0		0.00112466	2.58973e-05	0.00026279		0.00012567	0.000148533			4.14322e-05	0.000943931	9.6652e-05	5.58753e-05	2.96358e-05	0.000808877		22
Fungi	Ascomycota	Dothideomycetes	Pleosporales	Incertae-sedis	Phoma	sp.	Phoma sp.	0.0074523	0.0055964	0.0016248	0	0	0.002791	0.00238949	0.0016768	0.0017484	0.0026636	0	0	0.0014142	0	0.00322641	0.00171418	1.76786e-06	8.13584e-05	0.000517947	1.38311e-05	1.67473e-05	0.00012567	0.001114		9.08839e-05		3.02058e-05		4.19065e-05		0.00189581		22
Fungi	Basidiomycota	Agaricomycetes	Boletales	Sclerodermataceae	Pisolithus	sp.	Pisolithus sp.	0.0039923	0.00991735	0.0016248	0	0	0	0.00152927	0	0	0.0015371	0.00722666	0	0.0028283	0.00226543	0.0045775	0.00514253	1.94464e-05	0.000981087	0.000673331		0.00298103	0.00317316	0.00116351		0.000261568	0.000150663	0.00021144		0.000516846	0.00077053		0.000611522	22
Fungi	Basidiomycota	Agaricomycetes	Polyporales	Sparassidaceae	Sparassis	sp.	Sparassis sp.	0.00234841	0.00132231	0.00392157	0.001894	0.00576359	0.00244	0	0.0057231	0.00813676	0	0.0013922	0.00266912	0.00399148	0.0026431	0	0.00131992	1.76786e-06	0.000201003	0.00253794	0.0113138			0.000891199	0.00160813			0.00335284				0.00250246	0.0177102	22
Fungi	Ascomycota	Leotiomycetes	Helotiales	Hyaloscyphaceae	Calycina	claroflava	Calycina claroflava	0.00234841	0.0055964	0.00226868	0.00445871	0.0035131	0	0.00716846	0.00419199	0.00495955	0	0.001739	0.0011924	0.00126938	0	0.0033685	0.00222843	7.07142e-06					0.000612639		0.000207501			0.000241646	0.000173974		0.00557153	0.00480271	0.000977236	21
Fungi	Ascomycota	Sordariomycetes	Sordariales	Lasiosphaeriaceae	Cladorrhinum	sp.	Cladorrhinum sp.	0.00143253	0.0055964	0.00648193	0.0049458	0.00847587	0.007636	0.00286738	0.00377279	0.00185983	0.00233521	0.00484611	0.0028777	0.0031292	0.0069859	0.001341	0.00754238	1.59107e-05		0.00706997			0.000408426					0.00247687		1.39688e-05				21
Fungi	Basidiomycota	Tremellomycetes	Tremellales	Cryptococcaceae	Cryptococcus	fuscescens	Cryptococcus fuscescens	0.00939364	0	0.0032497	0	0.0058552	0.0041582	0	0	0.00185983	0.00738989	0.0043843	0.00225315	0.00126938	0.00566358	0.00483962	0.00514253		9.57158e-05	0.000310768	4.14932e-05				0.000103751			0.000218992	0.000173974	0.000419065	5.92716e-05	0.000631935		21
Fungi	Ascomycota	Sordariomycetes	Hypocreales	Nectriaceae	Dactylonectria	estremocensis	Dactylonectria estremocensis	0.00211357	0	0	0	0	0.001396	0	0.00419199	0.0041713	0.00221697	0.00361333	0.004563	0.00239771	0.00275628	0.0017547	0.0044546		0.000143574	0.000310768	0.000165973		0.0018065		0.000207501			0.000475741		0.000335252	0.0011558	0.00068249	0.000329742	21
Fungi	Ascomycota	Sordariomycetes	Diaporthales	Togniniaceae	Phaeoacremonium	hungaricum	Phaeoacremonium hungaricum	0	0	0.00648193	0	0.0018491	0.002791	0.0021554	0	0.00387465	0.00192137	0.00212549	0.0012357	0.0095984	0.00188786	0.00645283	0.00445686	0.00437544	9.57158e-06	7.7692e-05		0.000117231				6.20671e-05		0.00046819		0.000111751		0.000252774	0.000317752	21
Fungi	Ascomycota	Sordariomycetes	Sordariales	Chaetomiaceae	Chaetomium	erectum	Chaetomium erectum	0.00117421	0	0.0016248	0.002642	0.00169517	0	0.00119474	0.00419199	0	0.00147798	0	0.00866596	0.00423125	0.00755144	0	0.00891373	7.07142e-06		0.000517947	1.38311e-05	0.000150726		0.000148533			1.88328e-05		1.93304e-05	1.39688e-05		7.58323e-05		20
Fungi	Ascomycota	Sordariomycetes	Sordariales	Chaetomiaceae	Chaetomium	iranianum	Chaetomium iranianum	0.00211357	0.00826446	0.006863	0.00445871	0.00169517	0.0041582	0.00621266	0.0016768	0.00263476	0.0067987	0	0.00623949	0.00126938	0.00377572	0.0019224	0	7.77857e-05				1.67473e-05				0.000283735		9.81688e-05		0.000377158	7.40894e-05			20
Fungi	Basidiomycota	Tremellomycetes	Cystofilobasidiales	Cystofilobasidiaceae	Guehomyces	pullulans	Guehomyces pullulans	0.00469682	0.00826446	0.0032497	0.00445871	0.00169517	0	0	0.00838399	0	0	0	0.00519958	0.0014142	0	0	0		4.78579e-06	5.17947e-05	6.91553e-05			2.47555e-05	0.00150438		1.12997e-05	0.000475741	1.93304e-05	4.19065e-05	1.48179e-05	0.0013397	0.00188253	20
Fungi	Ascomycota	Dothideomycetes	Tubeufiales	Tubeufiaceae	Helicoma	sp.	Helicoma sp.	0.0022751	0.00523416	0.00147	0.00256376	0.00162737	0.00126498	0.0021275	0.00377279	0.0013841	0.00591191	0	0.00218382	0.0093875	0.0059723	0.0047519	0.00359977						0.000267048						5.79912e-05	0.000209532	8.89073e-05		5.99531e-05	20
Fungi	Zygomycota	Incertae-sedis	Mortierellales	Mortierellaceae	Mortierella	clonocystis	Mortierella clonocystis	0.0091588	0.00936639	0.0021663	0.00445871	0	0.0044174	0.00238949	0.00217984	0	0.00369495	0.00196183	0	0.00535959	0	0	0	1.76786e-06				5.0242e-05	0.00012567	0.000247555	0.00223064	4.43336e-06				0.00142482	1.48179e-05	2.52774e-05	0.00213433	20
Fungi	Ascomycota	Dothideomycetes	Pleosporales	Incertae-sedis	Pyrenochaeta	sp.	Pyrenochaeta sp.	0.00131511	0.00214876	0.00152325	0.0061926	0.0022373	0.00411622	0.0031633	0.00687487	0.00154986	0	0	0	0	0	0.00672169	0.00239985	5.30357e-06		0.000336665				0.000346578		0.000179551	0.000440688	3.02058e-05		0.0305219	0.00680141	0.0251005		20
Fungi	Ascomycota	Sordariomycetes	Hypocreales	Nectriaceae	Volutella	ciliata	Volutella ciliata	0	0	0.00291687	0	0.0058552	0	0.00262844	0.0012576	0	0.0091567	0	0	0.00423125	0.00283179	0.0021594	0.00171418	6.1875e-05	0.000201003			0.000385189		0.0004456	0.000259376	3.10335e-05	0.000436921	1.51029e-05		0.00275186	0.020019	0.0394075		20
Fungi	Ascomycota	Leotiomycetes	Incertae-sedis	Incertae-sedis	Leohumicola	minima	Leohumicola minima	0	0.009991	0	0.0093633	0.0069521	0.00459812	0	0.00159296	0.00123989	0	0.001739	0.00194118	0.0038813	0.00622994	0.0012991	0.0082285		0.000258433	0.00608588	0.000331946		0.000408426	0.00126253			0.00108477	0.000453087						19
Fungi	Ascomycota	Saccharomycetes	Saccharomycetales	Lipomycetaceae	Lipomyces	lipofer	Lipomyces lipofer	0	0.0055964	0	0	0.00169517	0.00622452	0	0	0.00511453	0	0.00786431	0.00918592	0.00564167	0	0	0.00154276		0.000378077	0.00088051	6.91553e-05		0.000895396	0.00121302	0.000103751		0.000636549	0.00124599	3.86608e-05		2.96358e-05	0.000530826		19
Fungi	Ascomycota	Sordariomycetes	Hypocreales	Incertae-sedis	Acremonium	alternatum	Acremonium alternatum	0.00939364	0.00275482	0.00648193	0	0.0033935	0.0041582	0.00238949	0.00419199	0	0.00147798	0.00637647	0.00173319	0	0.00339815	0.0094137	0	9.01606e-05					0.000172796		5.18753e-05			1.51029e-05		0.000111751	4.44537e-05			18
Fungi	Ascomycota	Eurotiomycetes	Eurotiales	Trichocomaceae	Penicillium	inflatum	Penicillium inflatum	0.00962848	0.0046832	0	0.0068614	0.0032283	0.002791	0.00477897	0.00419199	0	0	0	0.00346638	0.00423125	0	0	0		0.000277576		0.000470256			0.00163387	0.000207501		1.88328e-05	0.000339815	3.86608e-05		0.000177815	0.000176942		18
Fungi	Ascomycota	Eurotiomycetes	Eurotiales	Trichocomaceae	Penicillium	lapidosum	Penicillium lapidosum	0.00469682	0.00165289	0.0032497	0.00891742	0.00169517	0.0031187	0	0	0.00619944	0	0.00212549	0	0	0.00736266	0	0	1.2375e-05		0.000129487			0.000879687	0.000569377	0.000363127		5.27319e-05	7.55144e-06			0.00048899	7.58323e-05		18
Fungi	Ascomycota	Incertae-sedis	Incertae-sedis	Incertae-sedis	Scolecobasidium	sp.	Scolecobasidium sp.	0	0.00275482	0	0	0.0033935	0	0.00238949	0	0	0.00443393	0	0.00121323	0.00253875	0	0.008663	0.00137134		4.78579e-05	2.58973e-05	5.53243e-05			0.00185667			3.38991e-05	2.26543e-05	1.93304e-05	1.39688e-05	1.48179e-05		0.000149883	18
Fungi	Ascomycota	Pezizomycetes	Pezizales	Pyronemataceae	Scutellinia	sp.	Scutellinia sp.	0.00939364	0.00192837	0.00194458	0	0.00169517	0.00192759	0	0.005339	0.00371966	0	0	0.00554622	0.00155146	0.0013438	0.00241981	0.00137134			0.000181281					0.000103751	2.66002e-05	7.15647e-05	0.000808005			0.00191151			18
Fungi	Zygomycota	Incertae-sedis	Mucorales	Mucoraceae	Actinomucor	elegans	Actinomucor elegans	0	0	0	0	0	0	0	0	0.0021482	0	0.0025559	0	0.00112833	0.00377572	0.00134434	0.00171418	0.000281089	6.22152e-05		1.38311e-05		0.000251339	2.47555e-05	0.000311252		1.88328e-05	3.02058e-05		6.98441e-05		5.05548e-05	0.000401686	17
Fungi	Ascomycota	Leotiomycetes	Helotiales	Incertae-sedis	Cadophora	sp.	Cadophora sp.	0	0.00165289	0.00116675	0	0	0.0062373	0.0017527	0	0.0065941	0.00354715	0	0.0096189	0	0.0016997	0.00123679	0.00719955		0.00119166					9.90222e-05		5.98504e-05		0.00395696		2.79376e-05		0.000151665	0.000617517	17
Fungi	Ascomycota	Eurotiomycetes	Onygenales	Onygenaceae	Chrysosporium	sp.	Chrysosporium sp.	0	0	0.00129639	0	0.0033935	0.0041582	0	0.00838399	0	0.0014936	0	0	0	0.00317161	0	0	8.83928e-06			4.14932e-05	0.000468925	9.42522e-05	0.000198044	0.000103751	2.43835e-05	0.000154429	3.02058e-05		2.79376e-05	2.96358e-05			17
Fungi	Basidiomycota	Tremellomycetes	Tremellales	Cryptococcaceae	Cryptococcus	friedmannii	Cryptococcus friedmannii	0.0011375	0.0055964	0.0097229	0.0031211	0.00169517	0.0083164	0.00119474	0.00461119	0	0	0.00297568	0	0.00987292	0	0.00268868	0	7.07142e-06	4.78579e-06	0.00258973			0.000345591			0.000314769						0.00068249		17
Fungi	Basidiomycota	Tremellomycetes	Tremellales	Cryptococcaceae	Cryptococcus	victoriae	Cryptococcus victoriae	0.00375746	0	0	0	0	0.0041582	0.00477897	0.00838399	0.00929915	0.00384274	0.00637647	0.0032937	0.0036678	0.00377572	0.00268868	0.00497112	1.76786e-06		2.58973e-05		6.69893e-05								4.19065e-05			7.79391e-05	17
Fungi	Ascomycota	Sordariomycetes	Hypocreales	Nectriaceae	Fusarium	nelsonii	Fusarium nelsonii	0	0	0	0	0	0	0	0	0	0	0	0	0	0.00113272	0	0	0.0637418	0.00317776	0.00225307	0.00378971	0.000401936	0.00534096	0.00527293	0.00171188	0.000809088	0.00224111	0.0086162	0.000154643	0.000880036	0.00164479	0.00685018	0.0085613	17
Fungi	Ascomycota	Pezizomycetes	Pezizales	Pyronemataceae	Geopyxis	sp.	Geopyxis sp.	0	0	0	0	0	0	0	0	0	0	0	0	0	0.00415329	0.00134434	0	0.000139661	0.000617367	2.58973e-05	0.00134161		0.000769726	0.00264884	0.000155626	8.86672e-06	0.00177405	0.00172928	9.6652e-05	0.000125719	0.00164479	0.00462577	0.00777592	17
Fungi	Ascomycota	Sordariomycetes	Glomerellales	Glomerellaceae	Glomerella	tucumanensis	Glomerella tucumanensis	0.00234841	0.0033579	0.0032497	0	0.0038989	0	0.00716846	0	0	0.00443393	0	0.0027983	0	0	0	0.00342836	3.88928e-05	1.43574e-05	0.00225307	1.38311e-05						2.25994e-05	0.000151029	3.86608e-05			5.05548e-05	7.19437e-05	17
Fungi	Ascomycota	Leotiomycetes	Helotiales	Incertae-sedis	Helgardia	anguioides	Helgardia anguioides	0	0	0	0	0	0	0	0	0	0	0	0	0.00423125	0	0	0	7.60178e-05	0.00328784	0.00730305	0.0020055	0.000351694	0.00155516	0.00242604	0.0261451	0.000252702	0.000523552	0.0199962	0.0195817	0.00101972	0.000533444	0.0142817	0.00514398	17
Fungi	Ascomycota	Dothideomycetes	Pleosporales	Incertae-sedis	Paraphoma	sp.	Paraphoma sp.	0.005498	0.0061157	0.001634	0.00153826	0	0.00176696	0.0011785	0.00178579	0.0017484	0.00147798	0	0	0	0	0	0.00462828			0.000492049					0.000985631		0.000177028		1.93304e-05	2.79376e-05	0.000444537	0.00530826		17
Fungi	Ascomycota	Eurotiomycetes	Eurotiales	Trichocomaceae	Penicillium	glabrum	Penicillium glabrum	0.00164389	0.00137741	0	0.00222936	0.00169517	0.0062373	0	0.00419199	0.00154986	0.00118238	0.00212549	0	0	0.00113272	0	0	1.76786e-06		2.58973e-05			4.71261e-05				3.76656e-06		5.79912e-05		1.48179e-05	0.00010111		17
Fungi	Ascomycota	Sordariomycetes	Hypocreales	Clavicipitaceae	Pochonia	bulbillosa	Pochonia bulbillosa	0	0	0	0.00891742	0	0.0014554	0.00477897	0	0.00536251	0	0.001739	0.00173319	0	0.00226543	0.001217	0		0.000134002			0.00339971	4.71261e-05			1.10834e-05		5.28601e-05		5.58753e-05	0.000103725	5.05548e-05	0.000503606	17
Fungi	Ascomycota	Incertae-sedis	Incertae-sedis	Pseudeurotiaceae	Pseudeurotium	hygrophilum	Pseudeurotium hygrophilum	0.0074523	0.00275482	0.00388916	0.00222936	0.00118662	0.0041582	0	0.00628799	0	0.00162578	0.00212549	0	0	0	0.0021594	0	1.76786e-06			0.000746878	1.67473e-05	0.000612639					0.00015858	1.93304e-05		1.48179e-05			17
Fungi	Basidiomycota	Agaricomycetes	Polyporales	Meruliaceae	Steccherinum	sp.	Steccherinum sp.	0	0.0017799	0.00171771	0.00179	0	0	0	0.00377279	0	0	0	0.0052626	0.00564167	0.00566358	0	0.00428545			0.000310768			0.00326741		0.00108938	0.00206816		0.000407778	0.00228099	0.00135498	0.00180778	0.000581381		17
Fungi	Basidiomycota	Agaricomycetes	Trechisporales	Hydnodontaceae	Trechispora	sp.	Trechispora sp.	0.00211357	0.00413223	0	0.0022871	0.0023421	0.00469851	0.00573477	0.00796479	0.00161185	0	0	0.00745273	0	0.0013215	0	0	2.475e-05	0.000296719				0.000219922		0.000103751				1.93304e-05	0.000111751	0.000237086			17
Fungi	Ascomycota	Eurotiomycetes	Onygenales	Ajellomycetaceae	Ajellomyces	crescens	Ajellomyces crescens	0.00234841	0.0022386	0.0013288	0.00222936	0	0	0.00477897	0.00838399	0	0.0029873	0.0016274	0	0	0	0.0094137	0	1.94464e-05	0.000105287		0.00012448	0.000452178				7.09338e-05			3.86608e-05	8.38129e-05				16
Fungi	Ascomycota	Eurotiomycetes	Onygenales	Gymnoascaceae	Amaurascopsis	perforata	Amaurascopsis perforata	0	0	0.00842651	0	0	0	0.004542	0.00419199	0	0.00258646	0	0	0	0	0.0091415	0	0.00103773	0.000957158			0.0372796	0.000596931	0.000123778	0.00430565	0.219318	0.000455754			0.0021512	0.0119136		5.99531e-06	16
Fungi	Ascomycota	Sordariomycetes	Hypocreales	Incertae-sedis	Cephalosporium	serrae	Cephalosporium serrae	0.00446198	0.00798898	0.00113434	0.002642	0.0038989	0.00742927	0.00955795	0.00243136	0.0015336	0.00143364	0.0065892	0.003515	0.00341321	0.0015485	0.00134434	0.0015774																	16
[truncated: 655 more rows]
